# Supplementary material for: Vancomycin disrupts mitochondrial morphology and function and impairs macrophage fungal killing
Source: mBio. 2026 Apr 29;17(6):e00580-26. doi: 10.1128/mbio.00580-26 (PMC13251413; doi:10.1128/mbio.00580-26)
Supplement: Table S1 — Raw gene counts from RNA sequencing of uninfected and infected macrophages. [file mbio.00580-26-s0002.csv]

Table S1: Raw gene counts from RNAsequencing of uninfected and infected macrophages (control and vancomycin-treated).
	untreated_unstim_exp1	untreated_unstim_exp2	untreated_unstim_exp3	untreated_unstim_exp4	untreated_unstim_exp5	untreated_unstim_exp6	untreated_candida_exp1	untreated_candida_exp2	untreated_candida_exp3	untreated_candida_exp4	untreated_candida_exp5	untreated_candida_exp6	vanco_unstim_exp1	vanco_unstim_exp2	vanco_unstim_exp3	vanco_unstim_exp4	vanco_unstim_exp5	vanco_unstim_exp6	vanco_candida_exp1	vanco_candida_exp2	vanco_candida_exp3	vanco_candida_exp4	vanco_candida_exp5	vanco_candida_exp6
ENSMUSG00000000001	7.44088985	7.307159942	7.589709036	7.701018185	7.613039553	7.824595975	7.557077666	7.287667446	7.547792649	7.527030165	7.764913392	7.501651208	7.099126412	7.88177897	7.588684886	7.495989975	7.584356441	7.818572797	7.242333449	7.646911052	6.944542795	7.413435132	7.604929421	7.287114137
ENSMUSG00000000028	5.557476187	5.92829419	5.63789445	5.661315951	5.303623508	4.956870988	5.526310717	6.127486579	5.321027994	5.478117803	5.170456216	5.568531335	5.896325238	6.216324864	5.678978048	5.854671858	5.853260563	5.857196698	5.679888164	5.896336627	5.884050698	5.558899981	5.235213762	5.126417007
ENSMUSG00000000056	4.025831347	4.275348198	4.025021473	4.259979139	4.194894283	4.516987283	4.577838256	4.405471971	4.209284065	4.030571105	4.316241052	4.472160427	4.032016954	4.521849662	4.011152961	4.322557411	4.253825745	4.261461579	4.139623605	4.405813072	4.568005871	4.16730778	4.503044703	4.504602375
ENSMUSG00000000058	5.945241561	5.685904096	5.501703877	5.735117535	5.837691689	5.804423835	6.009306073	5.241766825	5.535423126	5.656611778	5.662374178	6.084567526	5.540424882	5.607349291	5.727015269	6.09072177	5.892876398	5.919113283	6.276396623	5.761267824	5.494885049	5.747160156	5.643591734	6.272913822
ENSMUSG00000000078	9.638790943	9.717090045	9.99484598	9.784636086	9.937459411	10.07895129	10.34542936	9.62864181	10.59699599	10.25480476	10.34494864	10.06533826	9.77567375	9.72304213	9.975207721	10.10185783	9.962751179	10.00527965	10.74622581	9.688217114	10.6501978	10.495351	10.20780755	10.43349574
ENSMUSG00000000085	4.278915847	4.729530094	4.43640234	4.519318005	4.581451496	4.546591728	4.857032005	4.494894557	4.468724937	4.666142648	4.56031481	4.287984336	4.475997559	4.697666587	4.453342686	4.51637493	4.499634424	5.099480323	4.632542711	4.628662319	4.474886102	4.668247989	4.476833719	4.772668417
ENSMUSG00000000088	9.161492643	9.335735175	9.37222045	9.62792581	9.450592075	9.390755725	9.267412297	9.271848506	9.29598044	9.69412738	9.482610353	9.650764535	9.405640603	9.485409832	9.498466206	9.468185157	9.738311321	9.23706188	9.65355235	9.372456164	9.451574232	9.257520502	9.429084741	9.663962229
ENSMUSG00000000127	6.195789934	5.527206644	6.177013107	5.885509116	6.177986554	5.915782531	6.491434511	6.309417119	6.2330222	6.365289172	5.914838487	5.950307488	6.338400174	5.796980898	5.877548703	5.868427168	6.107480304	6.028354657	6.240799896	5.965913961	6.16846055	6.101871892	5.73340446	6.644404743
ENSMUSG00000000131	5.914130173	5.933024451	6.244519733	5.55629765	6.188296984	5.920642296	6.283120964	5.7786299	6.316124829	5.899443269	6.322602669	5.84573075	5.779844576	5.948178488	5.634264954	5.888557043	6.27340222	6.214386089	6.122196496	6.133390498	6.522986709	6.044857248	5.948831681	5.813416323
ENSMUSG00000000134	7.120402988	7.222496608	7.550592375	7.572462056	7.588570326	7.47103659	7.791987496	7.2508429	7.465207559	7.583085644	7.588310323	6.869867562	7.417481121	7.540527142	7.645533246	7.293692778	7.182784255	7.259153339	7.639719895	7.003111623	7.009034108	7.017008995	7.059210242	7.638395354
ENSMUSG00000000148	3.645428716	4.0249723	3.998258386	3.905844973	4.123449758	4.113314347	3.732907044	3.954886706	3.820118414	3.998125083	3.76058423	4.032003754	3.720534776	3.696086622	4.308733784	4.047592293	4.029386474	4.233749003	3.699375226	3.827998855	3.711637183	3.860575752	4.18218993	4.090741669
ENSMUSG00000000149	7.026014747	5.969956326	6.407763648	6.311948124	6.791191557	6.562740348	6.683417795	6.442459091	6.690544731	5.634207133	6.394478569	6.481488565	6.758611024	6.521870584	6.087081325	6.88355543	5.978882892	6.774227262	6.066191687	6.489824536	6.351199655	6.558922277	6.081963232	6.233389688
ENSMUSG00000000154	1.605207329	1.604645845	1.851066567	1.637483137	1.74356173	1.606443734	1.739040047	1.682327491	1.651469507	1.709333992	1.693800057	1.631088042	1.632864147	1.690245181	1.666070745	1.605164237	1.636738206	1.770406019	1.608904607	1.697289584	1.604534021	1.606615927	1.696293523	1.606873005
ENSMUSG00000000157	3.807251339	3.990629262	4.201006226	3.762065363	4.139749137	4.135168804	3.914625246	3.953847859	4.026377809	3.9178215	3.791640986	4.308779015	3.913517971	3.984197441	3.947165738	4.047642501	4.547665734	4.003474758	3.945090959	3.796323031	3.855829098	3.926241167	4.265813297	4.267323809
ENSMUSG00000000167	0.870626181	0.870245312	0.8697889	1.199957915	0.870066596	0.871463601	0.871790548	0.871030445	1.104237205	0.871405969	1.022069724	0.871885139	0.869941311	0.923350102	0.870216889	0.870596963	0.870288558	0.871550015	0.965327203	0.930548446	0.870169416	0.871580089	0.871737877	0.871753938
ENSMUSG00000000168	6.550818122	6.3208014	6.197772052	5.949249264	5.622544097	6.109466361	6.560352477	6.345478124	6.053024409	5.836110488	6.152630802	6.188663338	6.097530534	6.248401992	5.88232993	5.725405369	6.216190039	5.510043416	6.241881553	6.484069349	5.892131267	6.339370067	6.230130007	6.431941821
ENSMUSG00000000171	4.299320125	4.602963037	4.799200259	4.854699687	4.739652128	5.385446361	4.425519196	4.402606819	4.522830391	4.507451396	5.283696573	4.730171097	4.477774826	4.990479466	4.852490867	4.429087714	4.964662081	4.557016394	4.409823468	4.374745945	4.55532198	4.520133982	4.796231605	4.271697076
ENSMUSG00000000184	5.218430314	6.107309362	5.447037508	5.123884517	5.318390052	5.277558128	5.429594611	5.740784987	5.494606363	5.146332263	4.909258649	5.174583843	5.067540504	6.103293387	6.10019563	4.827880345	5.185030494	5.577194498	5.397806402	5.974695811	5.843708001	5.710464173	4.823507864	5.691443631
ENSMUSG00000000194	6.987251666	7.192411188	7.082533085	7.174381236	7.16414983	6.747380131	6.921768821	6.890326999	6.852116051	7.217134938	6.676683968	6.389273263	6.963300399	6.902398766	6.834597472	7.193424717	6.841952693	7.205608962	7.133299586	7.012350083	6.932250747	7.199364222	7.050284345	7.268310459
ENSMUSG00000000202	-0.717748977	-0.70258156	-0.717973868	-0.717821823	-0.596904967	-0.717522903	-0.717249842	-0.698635825	-0.717481262	-0.717538498	-0.717871237	-0.717000127	-0.717933017	-0.62418298	-0.717859055	-0.717756845	-0.7178398	-0.717499509	-0.714061676	-0.717674634	-0.717871805	-0.717491365	-0.695077597	-0.717347654
ENSMUSG00000000204	1.928246202	1.92746512	2.009566208	1.927690995	1.927098525	1.929962741	2.150125603	1.929074998	1.930277858	2.282302898	2.035841285	1.930826404	1.957058413	2.041496994	2.094087238	1.928186291	2.16454593	1.930139812	1.933365531	1.949015359	2.181312671	1.930201433	2.088368726	2.088894613
ENSMUSG00000000223	-1.025564167	-1.025643632	-1.025738576	-1.025620677	-1.025680846	-1.024091109	-1.023369029	-1.025123821	-1.023745848	-1.024223213	-0.842160472	-1.023168208	-1.025706905	-1.025770022	-1.010815546	-1.025570271	-1.02563462	-1.023895832	-1.020805103	-1.02544915	-1.025659442	-1.023828643	-1.023482365	-1.02344769
ENSMUSG00000000244	4.340055154	4.548215579	4.613446593	4.477165631	4.225943326	4.598949365	4.380356545	4.432662679	4.530165232	4.281533294	4.351707567	4.268591053	4.161837767	4.661610123	4.620656958	4.418849297	4.212346924	4.397995754	4.355988121	4.332380637	4.219126452	4.526716507	4.151070353	4.430565796
ENSMUSG00000000247	-0.178885356	-0.179048977	-0.179244751	-0.179001689	-0.179125674	-0.178524807	-0.178383746	-0.178711437	-0.178458476	-0.178549655	-0.179080646	-0.178342904	-0.179179412	-0.166322163	-0.074235415	-0.062305772	-0.17903041	-0.17848754	-0.177806245	-0.159504625	-0.179081554	-0.013109717	-0.178406482	-0.17839955
ENSMUSG00000000253	4.286345847	4.337398156	4.420711875	4.119109035	4.233771978	4.174941744	4.186599845	4.281698464	4.500194322	4.373158262	4.705324	4.442036783	4.478720628	4.429365749	4.383172117	4.59096601	4.599553221	4.416672734	4.310652855	4.73194073	4.583451732	4.219781015	4.141261555	4.649579718
ENSMUSG00000000266	-0.287790836	-0.287943655	-0.288126516	-0.287899488	-0.288015292	-0.182486546	-0.263578663	-0.287628408	-0.287392177	-0.287477324	-0.287973235	-0.287284256	-0.21791193	-0.288187147	-0.287955051	-0.096771634	-0.287926313	-0.287419318	-0.286752511	-0.287680028	-0.287974083	-0.287407204	-0.287343625	-0.287337151
ENSMUSG00000000275	8.263164523	8.456365897	8.255606342	8.483797267	8.67868628	8.274765343	8.412594303	8.335416671	8.635550241	8.148412009	8.713434912	8.545245218	8.563888424	8.394057924	8.356565516	8.344730434	8.247695913	8.47191381	8.779793354	8.466335395	8.018009132	8.082069893	8.422305833	8.179806232
ENSMUSG00000000276	3.907099886	3.954487505	3.656932102	3.704853653	3.972003331	4.031878766	3.773166173	3.952154505	3.850071535	3.929943177	3.818691994	3.820959921	3.790552064	4.091959364	3.778198956	4.272858278	3.894944355	3.884958119	3.897632658	3.847996	3.959245432	3.923423657	4.215060822	3.626046788
ENSMUSG00000000278	8.387203134	8.823765457	8.816500683	8.767156938	8.715626069	8.168551391	8.897263112	8.754068396	8.404822352	8.029415622	8.927345781	8.00347611	8.971393896	8.804289626	8.733979234	8.608382804	8.570851909	8.366527195	9.013851112	8.778682967	8.523726444	8.199878354	8.812065235	8.428872235
ENSMUSG00000000282	7.222504041	7.221198004	7.237635383	6.792228834	6.594107546	7.050476069	7.229446749	7.210851003	7.335333336	7.173441516	7.097866409	7.161697585	7.117068147	6.895775123	7.010843797	7.046869019	6.836302447	6.80128614	7.294690146	7.563378675	7.367539845	6.996025463	7.477416993	7.040123139
ENSMUSG00000000290	10.70281345	10.81893091	10.60180111	10.8620893	10.86995702	11.06300821	10.87066972	10.76088558	10.58331623	10.7115094	10.95358011	10.93705162	10.76549187	10.97962394	10.62544273	10.92409334	11.11020521	11.01487688	10.4863613	10.88475215	10.65567478	10.8467108	10.80068869	11.085802
ENSMUSG00000000295	3.317640877	3.321904895	3.578113866	3.538953451	3.49260902	3.257163064	3.349396634	3.346798301	3.689686421	3.592812505	3.477336183	3.394320149	3.448899921	3.525710886	3.229425681	3.570596505	3.277606016	3.235619664	3.272956302	3.486631491	3.401953917	3.42210814	3.484580966	3.448458925
ENSMUSG00000000301	0.871691536	0.835248754	0.834836289	0.961369145	0.937254537	0.836351649	0.836648101	0.835959202	0.836491067	0.836299414	0.835182051	0.995177209	0.919849098	0.92311916	0.835223056	0.835566811	0.835287856	0.836429984	0.837860257	1.10439802	0.835180139	0.836457249	0.836600329	0.836614895
ENSMUSG00000000303	0.739384931	0.586334101	0.58597827	0.586419999	0.586194738	0.587285192	0.587540747	0.647055169	0.587405382	0.587240159	0.586276562	0.612494293	0.671993512	0.585860219	0.602704464	0.586608437	0.586367831	0.697194416	0.58858526	0.586846556	0.602425019	0.587376229	0.587499568	0.857863262
ENSMUSG00000000318	6.277407865	6.578903981	6.474388008	5.644032474	6.300656861	5.416943099	6.54034839	6.750717039	6.253451338	6.264500905	5.650359993	5.632339094	6.387876305	6.490764156	5.900030558	5.823728734	5.924579158	6.251667765	6.001865729	5.958704606	6.242916383	5.72226762	5.943735443	6.36360516
ENSMUSG00000000320	1.420379394	1.555749899	1.419246502	1.469553617	1.59963903	1.443930615	1.61654499	1.460925241	1.444907648	1.564969142	1.678304034	1.422085662	1.419452613	1.530830804	1.419825412	1.420339835	1.419922392	1.421631134	1.540371835	1.440358718	1.41976118	1.421671913	1.4218859	1.421907685
ENSMUSG00000000325	1.350689357	1.314752567	1.38078683	1.314886673	1.441450233	1.316238179	1.449417899	1.335644878	1.383081308	1.316167799	1.314662745	1.316753283	1.542012561	1.489662343	1.314717962	1.31518091	1.314805225	1.31634373	1.318271708	1.407693146	1.509895353	1.316380468	1.362771495	1.316592901
ENSMUSG00000000326	7.334074048	7.414116074	7.087171688	7.42735842	7.442298939	7.304141017	7.023538709	7.117669723	7.504110658	7.17065696	7.126716677	7.281426514	7.519224093	7.262589187	7.542091313	7.126890975	7.288991809	6.991420348	6.884147487	6.8555859	7.43385022	7.311079315	7.089709563	7.016117106
ENSMUSG00000000339	5.987261442	5.958568434	6.14431146	6.073191515	5.5794977	5.970523525	5.722933426	5.562114594	5.729789547	6.166828279	6.067150459	6.02463609	5.803555979	5.677446858	5.771490585	5.99853883	6.305836512	6.191934039	6.235170049	6.074707809	5.965307065	6.073473159	5.374810318	5.261399182
ENSMUSG00000000340	4.659525031	4.674632641	4.712116112	4.860277822	4.609065571	4.574438241	4.700595747	4.557177449	4.774968841	4.666676184	4.738275905	4.740665484	4.68710123	4.7955379	4.475991796	4.783943626	4.622755739	4.563377577	4.507583167	4.562067729	4.665330973	4.366544144	4.772343265	4.664898038
ENSMUSG00000000346	9.969089281	9.674847525	9.78035994	10.10081885	9.659230118	9.609361263	9.712948333	9.516350498	9.791295899	9.86597073	9.905725064	9.695565783	9.773305388	9.820714228	9.748643085	9.745429627	10.075682	10.07899371	9.907592901	9.525957459	9.669956857	10.00361545	9.913287788	10.14204438
ENSMUSG00000000355	7.190066419	7.006847424	7.662697051	7.580330425	7.543432021	7.67852196	6.721795106	6.79510337	7.351868579	7.461041829	7.445024387	7.389954212	7.380551034	7.505262446	7.873339659	7.401432669	7.22873009	7.322928196	7.278218631	7.357932172	7.789131095	7.570705107	7.477022677	7.76200976
ENSMUSG00000000359	-0.200601554	-0.20086361	-0.201178965	-0.200787734	-0.200986921	-0.200028873	-0.199806583	-0.200324493	-0.199924223	0.324825724	-0.20091449	-0.199742407	-0.201073497	-0.201283958	-0.200883207	-0.200621622	-0.200833804	-0.199970049	-0.198906701	-0.200412381	-0.20091595	-0.19994959	-0.199842345	-0.199831438
ENSMUSG00000000365	1.346973409	1.431945142	1.345677796	1.346554875	1.346107922	1.348265511	1.348768981	1.563203444	1.3485024	1.483504433	1.397546978	1.497801966	1.345913919	1.34544297	1.346340539	1.34692826	1.346451422	1.862140142	1.447251816	1.449318316	1.346267075	1.348444956	1.348687909	1.348712632
ENSMUSG00000000374	7.497147694	7.453605277	7.487365246	7.581866139	7.41683172	7.343734317	7.144758776	7.431054998	7.331020445	7.654938955	7.616549874	7.430797307	7.626735488	7.313450139	7.652693848	7.259704105	7.326665403	7.477161427	7.324431349	7.461254824	7.107118757	7.459795071	7.329284698	7.467723943
ENSMUSG00000000378	6.104099423	6.45806793	6.389329411	6.68068861	6.448406096	6.071603049	5.965399727	6.171409011	6.38939962	6.331845446	6.584237692	6.068433405	6.360050281	6.810678978	6.499717036	6.833448002	6.212351864	6.253005402	6.611267966	6.246287404	6.487396543	6.301399937	6.046552311	5.271799977
ENSMUSG00000000384	5.540448982	4.764913324	5.109035943	5.169105335	5.0615876	5.135432854	5.123217888	5.100767522	5.403530929	5.266463991	5.054236562	4.672245955	5.385680364	5.073937626	5.301352617	5.39341298	5.239704837	4.94359936	5.269652483	5.248083202	5.438647523	4.734665785	5.253180705	5.397864218
ENSMUSG00000000386	4.860044091	4.372976156	4.672979919	4.809862792	4.915822996	4.610463776	5.098938409	4.275364335	4.18462655	4.429603336	4.842359993	4.646505441	4.785805465	4.253674783	4.642449105	4.799767861	4.899560805	5.171774825	4.444131917	4.315289192	4.416069361	4.213319493	5.146867537	5.127463173
ENSMUSG00000000392	-1.268993867	-1.269774411	-1.269868591	-1.269710802	-1.269811306	-1.267048789	-1.266377112	-1.268009414	-1.266727628	-1.267171672	-1.269789645	-1.165596216	-1.269837158	-1.26989982	-1.26978028	-1.269068831	-1.206012525	-1.266867143	-1.263992154	-1.268312035	-1.269790082	-1.266804643	-1.266482536	-1.266450281
ENSMUSG00000000399	5.793053889	5.955278226	5.522263925	5.893253634	5.849141972	6.051329595	5.903144834	5.62019182	5.686251804	6.087268117	5.975119238	5.803891303	6.056956754	6.007619469	5.745941385	5.737822005	6.028737116	5.901928301	5.656583929	5.75662233	5.611691675	5.928538513	5.770811726	5.442300102
ENSMUSG00000000420	7.683016386	7.401252575	7.137261051	6.804493709	7.238520787	7.382291252	7.562825822	6.819634055	7.399578727	7.128330004	7.253715195	6.672156142	7.586643561	7.386495012	7.240093758	7.402638058	7.09492995	7.100018136	7.029452711	7.174942815	7.510648735	7.059012077	7.11640196	6.530669028
ENSMUSG00000000439	4.037702619	4.01456874	4.029630058	3.829237603	3.773446981	3.971572278	3.937480093	3.862617689	3.890941013	3.95118556	3.912478034	4.249533812	3.883285938	4.138394833	3.876881794	3.856612584	4.105132801	3.906303265	3.720948875	3.733365936	4.081935443	4.132781263	3.728137877	4.040539277
ENSMUSG00000000440	6.116534993	5.910601489	6.197604207	5.950045572	6.477122839	6.420397419	6.177090939	6.268176646	6.138464855	6.598052478	6.416964094	6.191489121	6.527191145	6.226897738	6.50438996	6.524040809	6.776467425	6.399954985	6.013243	6.045460554	6.285599235	6.05901606	6.304087365	6.444622619
ENSMUSG00000000441	5.602860733	5.942229994	6.02438503	5.435156096	6.397756274	5.929109812	6.063765571	5.587506694	6.065175095	5.487028407	6.063925245	5.74662833	6.148753308	5.780174467	5.611488961	5.710450831	5.865425074	6.015028219	5.657761312	5.815373064	5.947550861	5.381479489	5.807158478	5.073238843
ENSMUSG00000000486	1.430479097	1.527881421	1.412361406	1.584479625	1.412690068	1.414350454	1.52225428	1.413834385	1.436369441	1.414281727	1.427777785	1.414853762	1.541298313	1.539046498	1.45759453	1.540019841	1.473347087	1.414453545	1.552124174	1.467810115	1.412811875	1.414489432	1.500895149	1.414696996
ENSMUSG00000000489	7.219911338	7.188517625	7.928976484	7.626922576	7.755619638	8.000792911	7.77464031	6.998452844	7.908425061	7.309657401	8.594735672	7.729381196	7.374381496	7.655847845	8.052095888	7.735353414	7.662398598	7.510692909	7.685009007	7.390732022	7.952988226	7.740571713	7.835711587	7.52531319
ENSMUSG00000000530	5.627292458	5.41869102	5.143403294	5.456405674	5.582011954	5.644641078	5.581296781	5.344615449	4.960811424	5.432275884	5.358621631	5.271299104	5.519045105	5.227281846	5.558830622	5.386872005	5.556584158	5.134010081	5.447696367	5.222175151	4.965752294	5.402133158	5.765139398	5.035233971
ENSMUSG00000000531	1.9965329	2.036973008	1.860086974	2.056028001	1.93458665	1.863150122	1.910993887	1.862357279	1.863431713	1.863044611	2.107147468	1.863922098	1.931430954	2.058730451	2.048475405	1.861564244	1.969726126	1.863308344	1.926261447	1.862122308	1.860782453	1.908572589	2.074549411	1.863681783
ENSMUSG00000000532	6.064725122	6.031218168	6.179518529	6.506876543	5.866580315	5.861837389	6.018225195	5.640254778	5.778168659	5.828171106	5.606734539	5.770164283	5.96938005	5.981039521	5.555721536	6.000648451	5.851458996	6.237240613	5.834638301	6.143423788	6.317005748	5.903838884	5.641057621	5.941753111
ENSMUSG00000000538	4.982029253	4.925601732	5.195674527	5.321889421	5.210700916	5.27825224	5.088603107	5.301159984	5.118310542	5.283150254	5.014394434	5.191903605	5.319411858	5.34811013	4.840931422	5.140764788	5.018050013	5.416900937	4.799170463	5.324463332	5.080628222	4.853258125	5.299565553	5.068606191
ENSMUSG00000000552	4.141566664	4.263327423	4.328379157	4.31879392	3.975500015	4.207242601	4.124675952	3.990545917	4.168196945	3.987020256	4.355052881	4.436373097	4.267494194	4.111777795	4.181510464	4.179829304	3.987590103	3.94976233	4.080464861	4.178201698	4.128894831	3.994023752	4.158466037	4.043411982
ENSMUSG00000000555	3.31978007	3.365799088	3.49599176	3.561440787	3.737373493	3.396463929	3.726541091	3.496401327	3.543401525	3.416144981	3.547968394	3.383104746	3.428896343	3.40199168	3.636507494	3.632767054	3.502731159	3.576422597	3.518540796	3.438065567	3.439593233	3.851558706	3.510175447	3.46959601
ENSMUSG00000000561	5.40747405	5.296633941	5.712477385	4.97684196	4.955409972	5.145702394	4.815513479	5.082648698	5.370845095	5.008958796	5.22704726	5.071323168	5.15958428	5.403535097	4.876444429	5.173284621	5.246184134	5.155115953	5.116137171	5.383304466	5.632046888	5.060303143	5.057688806	5.651548604
ENSMUSG00000000562	-0.425778588	-0.425910533	-0.348745036	-0.425872406	-0.314865821	-0.425487635	-0.425373726	-0.425638276	-0.299891383	-0.425507696	-0.395630865	-0.425340738	-0.426015674	-0.426120628	-0.425920369	-0.425788719	-0.425895563	-0.425457545	-0.423698997	-0.425682876	-0.425936796	-0.425447071	-0.425392089	-0.42538649
ENSMUSG00000000563	8.245712917	8.419714187	8.504721711	8.667866169	8.126040488	8.584333279	8.366494901	7.861256089	8.419588522	8.480100168	8.432505086	8.64452895	8.134679389	8.304739263	8.663178366	8.25270738	8.524098723	8.205943569	8.382281726	8.43290705	8.614009929	8.510514088	8.586414051	8.736100037
ENSMUSG00000000568	7.648676414	7.787798925	7.727445869	7.86759389	7.729882146	8.164560382	7.611595192	7.87244254	8.0900525	7.500723274	7.567891464	7.836817965	7.723918632	7.878146462	8.188078983	7.324373834	7.893790528	7.923598084	7.806171852	7.999685011	7.953049925	7.8482216	7.813154438	7.811538718
ENSMUSG00000000581	6.096043512	6.025709994	6.224865307	6.214774419	6.033351877	6.136766658	5.995041354	5.925281379	6.098350071	6.064352948	5.993544328	6.360208569	6.04837649	5.945485017	6.203421074	6.36884826	6.010166795	6.151077058	5.852414567	6.06814372	5.443244616	6.135268262	6.29904572	5.924366205
ENSMUSG00000000594	7.619340235	7.715799982	7.499351123	7.101064487	7.279780979	7.240033885	7.701186437	7.911225285	7.540415851	7.718365827	7.588208915	7.408335709	7.569104093	7.3277577	7.213247802	7.718021594	7.310006322	7.304785337	7.510393531	7.71086787	7.647578707	7.790065846	7.757906249	7.821676053
ENSMUSG00000000600	6.153581151	6.47422484	6.303397617	6.434192503	6.056370064	6.083305936	5.999653899	5.7501277	6.096653877	5.954744769	6.126371731	6.290890792	6.003811677	6.502890334	6.302798597	5.642317524	6.339154199	6.338171799	6.412687734	6.080363385	5.90835251	5.734418398	5.666999953	6.355655535
ENSMUSG00000000605	8.861874802	8.635735161	8.355086609	8.109959343	8.402219653	8.789513821	8.845296934	8.500991265	8.649813291	8.734597347	8.424685585	8.496656983	8.38949104	8.508439709	8.520378823	8.581359658	8.508126673	8.723069548	8.426463898	8.338042917	8.463864121	8.454686223	8.435493039	8.153412588
ENSMUSG00000000628	8.508259611	8.318666609	8.390286244	8.103300225	8.371251418	7.754276832	9.620959325	10.03412519	9.645085423	9.152827078	10.15183477	8.337516804	8.451517445	8.245301532	8.301326751	7.519082589	8.739495163	7.962910608	9.879795693	9.909982066	9.884036528	8.82789436	10.43935111	9.378455743
ENSMUSG00000000631	6.001925774	6.035438917	6.347891192	6.187988046	6.114442809	6.299011129	6.419342074	6.192577334	6.238808161	6.040709956	6.197022696	6.333193824	6.294435189	5.979910865	6.340207843	5.519346846	6.134681849	5.791956157	6.436574795	6.572902665	6.035808185	6.222384855	5.893511408	5.939006151
ENSMUSG00000000632	1.491183611	1.516422422	1.495069665	1.488326576	1.499245884	1.539671622	1.503430903	1.513651476	1.458497048	1.557458205	1.55603166	1.481930022	1.483949052	1.613971108	1.486863039	1.554182966	1.472385522	1.458414171	1.489348637	1.494090801	1.471673425	1.521807862	1.481049418	1.604226677
ENSMUSG00000000673	0.145307743	0.145124211	0.144904848	0.145177235	0.17341508	0.145712795	0.271728395	0.145503021	0.145787409	0.145684853	0.145088709	0.2338025	0.144978032	0.192862328	0.145110533	0.145293648	0.175580142	0.167077178	0.146522644	0.145440938	0.256064198	0.145769305	0.189671325	0.145853717
ENSMUSG00000000682	10.47193104	11.01034251	10.85951636	10.88955027	11.01893997	11.11224928	10.67134747	11.09165817	10.9192594	11.07895158	11.00228142	11.23756039	10.60187732	10.9532834	11.01658866	10.89428715	10.96004404	10.84464268	10.35612397	10.93779534	10.96153444	10.84915269	11.00313372	11.26614106
ENSMUSG00000000686	1.557885035	1.486812757	1.651266562	1.770574472	1.666638901	1.574737771	1.489007973	1.487927517	1.488761725	1.488461157	1.486708067	1.667458491	1.683315015	1.485950503	1.486772425	1.523074592	1.581235692	1.488665933	1.490908014	1.487745101	1.486705065	1.555858975	1.488933063	1.488955904
ENSMUSG00000000693	3.718999492	3.684185392	3.424626665	3.41143872	3.700602228	3.650907603	3.63477165	3.684228482	3.587888006	3.34728055	3.604986069	3.899471132	3.562829339	3.540481305	3.391432482	3.469917019	3.574286425	3.348143382	3.661982994	3.425505058	3.641743858	3.372924251	3.631803145	3.651055957
ENSMUSG00000000708	4.075637671	4.079309059	3.975204516	4.359478995	4.233309286	3.990584554	3.856459979	3.743873038	4.037774547	4.458228137	4.00884319	4.321458287	4.136499849	3.949988848	3.820051154	3.834917974	4.358908354	3.751378527	3.838790123	3.974145691	4.227077762	3.957680353	4.064293374	3.727058628
ENSMUSG00000000711	5.352003451	5.23579084	5.395657502	5.528948729	5.068291982	5.648881747	5.408386335	5.976800588	5.682524156	5.57222853	5.556314164	5.698255523	5.330505036	5.026752356	5.267506635	5.562104199	5.595735837	5.26928002	5.712615241	5.403880213	5.162178692	5.383507077	5.160962419	5.998322125
ENSMUSG00000000730	0.515733126	0.397808059	0.397514815	0.414460461	0.397693182	0.398592958	0.398804129	0.398313534	0.39869226	0.398555759	0.50135419	0.398865265	0.39761269	0.397417578	0.397789784	0.415814416	0.397835868	0.398648751	0.459185502	0.398230771	0.617012386	0.398668171	0.422202295	0.467360267
ENSMUSG00000000732	2.818949189	2.863418859	2.690311584	3.038089961	2.812950995	2.696426826	3.202210712	2.851302456	2.767868985	2.95663837	2.986926953	2.697959856	2.834593189	2.782921346	2.928822941	2.693267364	2.743314984	2.810139754	2.851694086	2.828767785	2.962824575	2.767187688	2.697424572	2.697482966
ENSMUSG00000000738	6.94725571	6.779037221	7.090928776	7.312511151	6.531468492	7.112982204	6.499104349	7.100446577	6.99233783	7.305215437	6.653502218	6.588093413	6.948166504	6.791349717	6.900909067	6.601703422	6.921026796	7.029588981	6.814678663	6.696743629	6.836438917	7.050099387	7.024428566	7.027674279
ENSMUSG00000000740	11.00242191	11.23724119	10.82207564	11.17916685	10.36168503	10.85479513	11.12168496	11.17849105	10.85579304	10.85351156	10.74545335	11.00299601	11.11983814	11.37088685	11.0364925	10.97666553	10.44796654	10.92897565	11.19332455	11.14160039	10.9237773	10.53173438	10.53644319	10.73529939
ENSMUSG00000000743	8.634474156	8.503371867	8.445496059	8.47401929	8.523369599	8.322338922	8.522440927	8.593683722	8.277145494	8.864301913	8.270083803	8.428403155	8.482532714	8.499215345	8.45877851	8.78591431	8.39255066	8.433462628	8.164772606	8.681574568	8.169430726	8.305020649	8.255988209	8.523778599
ENSMUSG00000000751	6.871782294	6.945868926	7.031819683	6.67293642	6.637091766	7.323850593	6.61961092	6.813586839	7.015625164	7.347141934	6.429608735	7.092219118	6.473220816	6.808793888	6.614893732	6.696719436	7.140123448	6.782945737	6.378819392	7.413784315	6.965825031	6.752306338	7.069563401	7.269305278
ENSMUSG00000000753	-0.860316406	-0.860405256	-0.860511412	-0.86037959	-0.860446864	-0.859763818	-0.858960833	-0.754628913	-0.859379872	-0.859910724	-0.86042244	-0.858737511	-0.860476001	-0.86054657	-0.802795467	-0.860323231	-0.86039518	-0.859546662	-0.856109632	-0.860251905	-0.790077764	-0.859471944	-0.859086867	-0.859048307
ENSMUSG00000000759	5.070879546	4.960936588	4.934952344	5.384575904	4.793895668	5.266217414	4.754812477	4.987415988	4.911686778	5.554736979	4.893195002	4.516095819	4.95881766	5.450097746	5.191937842	5.099521755	4.778677704	4.870677023	5.004357973	5.061805622	5.112199919	4.957992131	4.639198787	4.53889709
ENSMUSG00000000776	6.398653712	6.155286044	6.561325993	6.195292863	6.358368403	5.917238991	6.634848283	6.072713287	6.150569091	5.470737628	6.245966578	6.046408272	6.182535973	6.263753746	6.222117282	6.200381386	6.217276137	5.782035434	6.257765201	6.070117833	6.285392032	6.260115733	5.704180184	6.237956458
ENSMUSG00000000782	-0.529469377	-0.529604089	-0.529765347	-0.52956515	-0.529667255	-0.529172731	-0.529056746	-0.529326249	-0.529118186	-0.529193166	-0.529630169	-0.529023172	-0.529711518	-0.52981883	-0.529614136	-0.529479716	-0.350091591	-0.529142084	-0.526535149	-0.529371729	-0.529630917	-0.529131417	-0.529075437	-0.37401084
ENSMUSG00000000787	9.156991156	8.424019496	8.983628408	8.397123559	8.520068727	8.654207703	8.805664401	8.597808089	8.936030243	8.430210342	8.335018632	8.75535095	8.648573168	8.58530024	8.238045718	8.719761002	8.764489462	8.793626318	8.818581963	8.700511742	8.511788945	8.689761474	8.773263193	9.116387756
ENSMUSG00000000791	-0.560294788	-0.560408114	-0.560543563	-0.470504098	-0.560461198	-0.560044671	-0.453273433	-0.522738041	-0.559998597	-0.560061925	-0.560430036	-0.559918276	-0.560498375	-0.560588436	-0.516023493	-0.560303492	-0.56039526	-0.560018787	-0.532353562	-0.560212542	-0.560430665	-0.560009775	-0.559962468	-0.559957651
ENSMUSG00000000804	4.853371857	5.220412132	5.36602785	5.178904271	5.36833699	5.364005663	5.240932622	5.588884263	5.55483431	5.065788533	5.448189544	5.267167165	5.575044938	5.327457876	5.319994349	5.295154215	5.619550516	4.961938331	5.023114197	5.407163283	5.104849772	5.811003311	5.626578976	5.116178271
ENSMUSG00000000811	4.731180913	4.705280766	4.856995019	4.514817262	4.364544573	4.659155273	4.50974816	4.675967381	4.858167643	4.769285573	4.536209084	4.515757464	4.819616269	4.76043458	4.540786072	4.656149023	4.43891685	4.455348021	4.637222372	4.865807248	4.847743124	4.621033182	4.445525018	4.545865765
ENSMUSG00000000823	3.81289018	4.056877187	4.034417176	4.3024771	4.139927503	3.704603613	3.894954605	4.22832089	3.657496293	3.813824935	3.817895622	3.633165738	4.021929532	4.097725102	3.726091423	3.722187167	4.117316513	3.820271415	3.774340081	4.048706595	3.618553027	4.351115872	3.988558259	3.659384406
ENSMUSG00000000826	8.578378968	8.05624259	8.49308275	8.489919788	8.482775534	8.121460486	8.948503304	8.257559809	8.560592628	8.561537697	8.49748382	8.363862999	8.546080316	8.129653988	8.414301999	7.890984238	8.313962633	8.373675975	8.487311142	8.577972506	8.381248655	8.72471013	8.541039243	8.552221915
ENSMUSG00000000827	6.861478349	6.486915726	6.647062599	6.708174642	6.474896312	6.655421663	6.639426201	6.623052939	6.191703125	6.437239373	6.203095269	6.367512204	6.681860299	6.634325269	6.70546566	7.015567127	6.433936484	6.56833497	6.212920714	6.459506006	6.419400904	6.468489046	6.620910277	6.623817618
ENSMUSG00000000838	5.081657586	5.168741799	5.165341507	5.044188801	5.033656214	5.251412093	5.189368467	5.182409475	5.234245508	5.130926302	5.049491166	4.622703869	5.160748383	5.159065831	5.145387251	5.006390796	5.194312606	4.952119596	5.303118969	4.874155432	4.743835395	5.335978494	4.478700538	4.73653859
ENSMUSG00000000861	2.308116638	2.156175954	2.136488081	2.322548636	2.122814544	2.148863207	2.126779977	2.241635919	2.126381836	2.125895682	2.337778404	2.126997452	2.137619437	2.292845795	2.123160404	2.306704967	2.234490496	2.276737321	2.275467218	2.164230947	2.201192084	2.12629607	2.219524934	2.513367071
ENSMUSG00000000876	5.357901076	5.455474194	4.955777315	5.903163001	5.003727755	5.242980694	5.051083018	5.593031996	5.24514544	5.507741114	5.119143233	5.726348739	5.491184001	5.46033087	5.491978037	5.667914024	4.846750966	4.990514352	5.385078942	4.989008661	5.273987249	5.193140419	5.158601076	5.306672908
ENSMUSG00000000881	4.234107825	3.937140396	3.66828275	3.669874707	3.72578413	3.617115962	3.601576568	3.954270256	3.84426709	3.973603829	3.512322131	3.652380306	3.838177719	3.797126283	3.977077881	4.032286774	3.740798374	3.839913668	3.822307158	3.621665297	3.547735267	3.786879898	3.692753789	3.62488589
ENSMUSG00000000884	2.921076284	3.246433195	3.19643077	3.112529519	3.288932976	3.305533326	2.971332022	3.118194089	2.924680119	3.11866089	3.049959659	2.9725692	2.988094685	3.228074099	3.129982532	2.92097017	3.171264333	2.924434918	2.959874065	2.92207844	3.196981237	3.089469182	3.055650377	2.925177197
ENSMUSG00000000901	-0.489399485	-0.319483628	-0.424632248	-0.489489522	-0.489585452	-0.489120265	-0.489010954	-0.489264829	-0.489068869	-0.489139516	-0.489550616	-0.488979297	-0.395318252	-0.48972775	-0.489535554	-0.489409207	-0.489511746	-0.48909139	-0.486913398	-0.489307631	-0.489551319	-0.489081338	-0.489028575	-0.489023202
ENSMUSG00000000902	5.87956231	5.433157643	5.501642035	5.795774384	5.329650837	5.306420894	4.998264587	5.20940527	5.680108837	5.637965462	5.324544987	5.281207211	5.399372731	5.23633035	5.534154795	5.205402891	5.921328006	5.496028184	5.603470922	5.654347193	5.611622628	5.915681684	5.248147015	5.94362213
ENSMUSG00000000915	0.991230155	1.038512483	1.131336428	0.990961329	1.035748257	0.992062711	0.992388194	1.03141145	1.080778293	0.992005363	1.022147996	0.992482406	0.990550452	1.077998056	0.990823822	0.991201135	0.990894946	0.992148715	1.053767972	1.0845339	1.006608515	0.99217865	1.016001721	1.274601996
ENSMUSG00000000916	4.724205691	4.127146443	4.106335791	4.36048647	4.59936433	4.482519919	4.085127275	4.24939371	4.077686466	4.208279609	4.178019188	4.040809598	4.220096137	4.210282031	3.92668083	4.152449515	4.652780619	4.545334881	3.988556465	4.435057574	4.539223727	4.219904873	4.14914322	3.9861685
ENSMUSG00000000934	2.021050702	2.148981172	1.931702974	1.932812027	1.947756609	2.021598409	2.006091863	2.031157479	2.085981471	1.978767159	1.932451976	2.209996333	1.975808191	2.06690316	2.05417552	2.036640324	1.997197937	1.935151616	1.998784128	1.933882333	1.932447834	1.935210536	2.20248301	1.959537964
ENSMUSG00000000942	1.071784023	0.934160088	0.933705466	0.951396122	0.933982042	0.93537486	1.113324092	0.934942745	0.935528334	0.935317354	0.93408658	0.935795608	0.933857251	1.046986323	0.934131769	0.934510536	0.934203178	0.935461095	1.082553501	0.934814683	0.934084472	0.935491108	1.049877691	1.169491857
ENSMUSG00000000957	6.975754632	7.234293947	7.355146579	7.59360873	7.373971555	7.052251824	7.614589924	6.943576813	7.380477808	7.67423723	8.099869094	6.910416504	6.911043274	6.521505599	7.805503862	7.011223337	7.548989906	7.78456525	7.616998207	7.062174906	7.979634548	7.169086994	7.84314559	7.537039312
ENSMUSG00000000958	4.988604134	4.649483615	4.910915272	5.029335838	5.027563838	4.723182417	5.022272158	4.922678024	4.658950588	5.103615066	5.045205783	4.928735325	5.124673736	4.614235428	4.834247206	4.951874838	4.747363145	4.593062925	4.803905568	4.515626406	4.508314367	5.064460142	5.192086542	4.708000929
ENSMUSG00000000959	5.85847351	6.054805259	5.516741762	6.159441239	6.00727042	5.884474724	5.672362074	5.597537532	5.863928926	5.457103559	5.972713214	5.8914196	5.698576953	5.82698798	5.844471787	5.799108616	5.705317786	5.682445627	5.782602222	5.471645633	5.786666623	5.77625209	5.606919158	5.407045624
ENSMUSG00000000976	5.714278196	5.983438801	6.021456479	5.999176143	5.921546387	5.669616747	5.866657836	5.880485013	5.996254658	5.896062157	5.775417411	5.591907924	6.096869835	5.800422241	6.150875163	5.957189564	5.553433306	5.635050216	6.17407874	5.673436081	5.966966223	6.01208761	6.047446409	6.427971319
ENSMUSG00000000982	7.864325288	9.21597354	8.609659237	8.296810975	7.966145442	7.88991573	9.848168784	9.087445691	9.888141201	9.320623304	10.63066454	9.002902906	7.835704912	9.041700001	9.016774763	8.235806652	8.190744525	8.054677318	10.5948566	8.856409107	9.831127961	9.686541826	10.15184622	9.111553648
ENSMUSG00000000983	1.643306181	1.659584119	1.64187989	1.757913381	1.658350703	1.644731801	1.784520672	1.643994507	1.644993516	1.644633717	1.897754895	1.695468042	1.729995949	1.708105153	1.675815449	1.90077374	1.642731161	1.644878864	1.739391783	1.683928918	1.642528208	1.644930042	2.020969908	1.669943228
ENSMUSG00000001014	0.73609812	0.661860568	0.733649801	0.612348974	0.61210971	0.613267211	0.61353821	0.612908238	0.613394677	0.613219446	0.61219663	0.61361662	0.61200594	0.784796457	0.612234201	0.612549064	0.61229357	0.613338834	0.912101326	0.612801829	0.612194877	0.613363761	0.613494549	0.613507862
ENSMUSG00000001016	5.351966018	5.391338982	5.383666728	5.587250945	4.919544566	5.207421549	5.111883367	5.238015295	5.209504383	5.563188726	5.31557076	5.44999885	5.140529939	4.965630896	5.377490898	5.262200946	4.733465253	5.035511026	4.979048084	5.817836868	5.132098892	5.220561542	5.282943719	5.433188771
ENSMUSG00000001017	6.468012659	6.751989575	6.54233248	6.565920761	6.657002064	6.872273962	6.893504463	6.445349331	6.689028001	6.723804335	6.661859266	6.553575526	6.79726652	6.591691651	6.617913348	6.999196587	6.661985944	6.998685889	6.497699623	6.390280352	6.566376712	6.859535357	6.178208566	6.87120175
ENSMUSG00000001018	6.47479625	6.418559021	6.783075455	6.740148172	6.70889829	7.117155394	6.564027636	6.410659586	6.893529049	6.601924811	6.616066398	6.826812103	7.083712909	6.846736523	6.581533565	6.782947598	6.905895395	6.711202757	6.759804844	6.856217496	6.071094922	6.681539189	7.070695655	6.251663961
ENSMUSG00000001020	10.45463668	11.0784182	10.5270535	11.63087181	10.39225367	11.09206393	10.47409679	10.8895082	10.51605307	11.50397232	10.70971666	11.05647484	10.40590609	11.00678123	11.01699699	11.05771542	10.78971116	11.17462754	10.50069621	10.92798059	10.84706346	11.00489201	10.83310388	11.11134368
ENSMUSG00000001025	11.37387485	11.80378028	11.47760784	12.27924466	11.6863145	11.8854729	11.55880914	11.60504561	11.56754528	12.13657448	11.78697638	11.86703879	11.5474905	11.96789196	11.7325884	11.77410958	11.77447716	11.78311369	11.58807393	11.92896488	11.59626014	11.6227194	11.7858578	11.72869275
ENSMUSG00000001029	3.727870607	3.533346657	3.494407632	3.524237191	3.449884022	3.540545812	3.595928464	3.52219117	3.749530897	4.051027403	3.649837642	3.698149013	3.44533574	3.666363575	3.588167112	3.394971767	3.620416604	3.434737968	3.526729849	3.891379246	3.35254356	3.809782899	3.462651989	3.414419788
ENSMUSG00000001034	5.928616182	5.659679683	5.743947705	5.624804523	5.769520816	5.773950653	5.437618351	5.382538289	5.482798223	5.442536389	5.440587474	5.395211388	5.557384016	5.70178668	5.714099132	5.900148132	5.937035945	5.851111608	5.361959264	5.707848786	5.679719172	5.733907473	5.628399475	5.892321419
ENSMUSG00000001036	1.576919243	1.731123005	1.575558648	1.831641493	1.681646974	1.578279338	1.578810166	1.782997687	1.648528168	1.578185758	1.576180525	1.578963723	1.575806375	1.641759134	1.576254232	1.731545316	1.576370692	1.57841965	1.580975975	1.617503509	1.576177087	1.647921779	1.578724656	1.955446313
ENSMUSG00000001039	-0.259246583	-0.184756113	-0.124425709	-0.259349875	-0.259459913	-0.258926172	-0.258800699	-0.259092078	-0.258867179	-0.237842327	-0.259419956	-0.258764358	-0.23166991	-0.25962311	-0.259402678	-0.259257737	-0.259375369	-0.258893029	-0.258286343	-0.259141192	-0.200538068	-0.258881491	-0.258820927	-0.192309166
ENSMUSG00000001052	5.923020664	5.614025176	5.95133295	5.385635762	5.622810777	5.954959147	5.762405495	5.570009968	5.412774726	5.115581476	5.554478773	5.442917281	5.464771199	5.644738969	5.47410416	5.75023776	5.802523096	5.553004305	5.710761956	5.907012868	5.827854338	5.485615098	5.024561135	5.360400697
ENSMUSG00000001053	2.093738297	2.185644964	2.041013339	2.042086087	2.041538872	2.285770872	2.090181193	2.234371504	2.188580141	2.144914734	2.156245931	2.044994119	2.055383453	2.159073445	2.130381266	2.042544111	2.041959326	2.044355585	2.07672462	2.043123241	2.267010091	2.223900091	2.26537479	2.044744035
ENSMUSG00000001054	4.707093854	4.959444863	5.024055523	5.008407661	5.37510423	5.024887849	5.07426861	4.949494141	5.041022564	4.682126795	5.1052216	5.114343394	4.928949222	5.174679794	5.237713006	5.108377621	4.712639848	5.211511899	5.319409081	5.128033289	4.993499754	4.924705194	4.630584685	5.344179084
ENSMUSG00000001056	6.199311515	6.277076916	6.489533956	6.38099891	5.829084221	6.476234557	6.24882077	6.425016131	6.296819991	6.465425937	5.792652046	6.569836698	5.856187407	6.350405728	6.565847465	6.184363567	6.234307306	6.375136946	6.357422737	6.559287939	6.580175156	6.1444403	5.966823217	6.458011046
ENSMUSG00000001062	5.077724283	5.234039984	5.275468503	5.213976952	5.212716409	4.658128847	5.299539948	5.179137812	5.198261001	4.924877382	4.945945866	5.297746384	5.386638292	5.093114502	5.282876178	4.820294766	5.033358987	5.366500799	4.788569793	5.478054123	5.083447037	5.027073212	4.915043732	5.369838496
ENSMUSG00000001065	3.679994308	3.909778193	3.767007512	3.887779295	3.825755936	3.890613036	3.830438382	3.939583312	3.64770164	3.680325475	3.656974964	3.562845039	3.757450937	3.753440549	3.94855437	3.709528416	3.617692694	3.798150381	3.723640669	3.710398092	3.55056391	3.834379771	3.584191673	3.810314682
ENSMUSG00000001082	6.359953685	6.040984339	6.112375928	6.373310681	5.735740271	5.666377198	5.858322806	5.622479682	6.320868422	6.187249413	6.258483921	5.417129239	5.793722939	5.822849631	6.042194423	5.486854437	5.768997098	6.136145329	6.017107541	6.401569427	6.359787629	6.058365953	5.808592377	5.565836112
ENSMUSG00000001089	6.820241628	6.968149024	6.983560685	6.805416143	7.249206274	7.343730615	7.168494534	6.872511637	6.324260342	7.459215115	7.132237022	6.874073654	7.056133145	6.963658195	6.920838599	7.201543941	7.176289436	6.978184806	6.957019271	6.339449691	6.87254703	7.158177723	7.024730956	7.043594402
ENSMUSG00000001095	0.982419819	1.046861056	1.196072112	0.982135768	0.981832786	0.98329877	1.121531607	0.982844064	0.983460244	0.983238263	1.045348734	0.98374142	0.98170139	0.981382709	0.981990427	0.982389162	0.982065607	1.26296999	1.046792762	0.982709288	0.981940632	0.983421078	0.983586767	1.141285503
ENSMUSG00000001098	5.01427187	5.354956545	5.294713495	4.983405861	4.949390304	5.22417292	5.12076154	5.249041823	5.585170538	5.297609999	5.012916279	5.356741657	5.212000015	4.985453216	5.375573506	5.451375706	5.397010716	4.76330616	5.282815576	5.116112495	5.366903923	5.618350892	5.284356483	4.866958469
ENSMUSG00000001100	5.856939122	6.257696275	5.780878172	5.788001541	5.857477937	5.708907207	6.112331371	5.938156603	6.122177266	5.896431208	5.686958749	6.146630532	5.706728347	5.81159156	5.831770477	5.632177878	5.879713697	6.034520437	5.901136313	5.997918019	5.615943415	5.638342585	5.611109195	5.628977803
ENSMUSG00000001105	8.881612876	8.579181664	8.756809206	8.742896463	8.651922922	8.87298678	8.847531778	8.830956452	8.800399742	8.923434739	8.931954391	8.726883542	8.805740808	8.774112665	9.066621687	9.024574777	9.037137322	9.081643701	8.957857007	8.44503599	8.674721434	9.02680439	8.827238109	9.207871286
ENSMUSG00000001120	0.953364574	0.953012002	0.952590111	1.046768002	0.952846725	0.97598021	1.02282537	0.953739309	0.954284312	0.954087873	1.121377802	1.088447151	1.03522054	1.049906128	0.95298571	0.95333751	1.11405667	1.019245588	0.95568936	0.972707424	0.952941801	0.954249645	0.954396327	0.954411262
ENSMUSG00000001123	8.218913017	8.144163656	8.090953193	8.205157849	8.776796009	7.7799871	8.70902467	8.331069142	8.067347379	7.929879104	8.950814458	8.512199445	8.27575465	8.183898829	8.563456503	8.261749195	8.554170188	8.518625809	8.30656204	8.22932882	8.337656812	8.101575091	8.459912598	8.631386927
ENSMUSG00000001127	5.853869187	6.46095404	6.144873793	6.477192453	6.594871481	6.363486667	5.776752549	6.203752426	5.849128353	6.272368999	6.163097668	5.959419554	5.865645029	6.207788127	6.173590048	6.203166923	6.247532175	6.01695096	6.305348332	5.643242518	6.102180575	6.30292649	6.271127724	6.200389856
ENSMUSG00000001128	10.16927994	9.900805135	10.39413716	10.20700865	10.42000372	9.735196089	10.3703517	9.948247262	10.42876368	10.07196267	10.46013265	9.780925397	10.52812525	10.04178908	10.33294133	10.34091728	10.37924264	10.35172756	10.45541993	9.904095131	10.30757087	10.01037467	10.4448923	10.20999372
ENSMUSG00000001131	1.777541258	2.095943153	1.75654019	1.793124535	1.757079755	1.759788722	1.760421448	1.780459025	1.760086399	1.759677142	1.75728355	2.009702243	1.803137578	2.134317212	1.900224259	1.758109254	1.757510767	1.759956002	1.914147815	2.070414751	1.757279442	1.76001421	1.810014794	1.760350621
ENSMUSG00000001134	4.418473333	4.237336817	4.354553473	4.287618278	4.529594601	4.452272227	4.282244297	4.355258412	4.465212732	4.260904194	4.504195833	4.178903247	4.521556746	4.511634156	4.549936125	4.440855855	4.384946999	4.534225243	4.251749103	4.102028681	4.360962891	4.446305549	4.506635136	4.508030633
ENSMUSG00000001138	4.738137292	4.523545739	4.610488869	4.670737741	4.656971828	4.475141212	4.816465956	4.83401355	4.560582338	4.734715646	4.691814942	4.318684405	4.835392871	4.775508989	4.826627575	4.276202332	4.627882373	4.763505285	4.665789858	4.554322214	4.722734315	4.610512249	4.313924552	4.931993469
ENSMUSG00000001143	4.617121601	4.79069032	4.793835016	4.785805614	4.82995917	4.92799738	4.819579777	4.68546635	4.75817912	4.363100183	4.789886499	4.669130154	4.389979883	4.911970392	4.906748031	4.498718367	4.854948511	4.515670264	4.540852932	4.570336693	4.769945382	4.591974216	4.303326246	4.377520594
ENSMUSG00000001150	6.078495093	6.219965643	6.287922329	5.895338479	5.605192533	5.858356947	5.673220939	5.878651079	5.84446435	5.81349262	5.898150419	5.374137181	5.964199967	5.889669995	5.742775833	5.686614426	6.118677947	6.186200829	6.163138739	6.069246524	5.523358639	5.599910687	5.666626139	5.825351946
ENSMUSG00000001151	6.850700682	7.160197506	7.219272075	6.793727629	6.888208422	6.830409102	6.853292327	7.276629587	6.775852721	6.904502988	6.762248932	6.313533905	6.915103571	6.749260295	6.744062657	7.1368048	6.853368849	6.788954605	6.528318257	6.871212237	6.831629498	6.933062574	6.275239795	6.737460995
ENSMUSG00000001156	6.71984721	6.081794917	6.530271819	6.257626064	6.334163124	6.111206234	6.527700764	6.835262057	6.969619502	6.456678548	6.993790711	6.30627992	6.677994053	5.823891565	6.706027836	6.487978144	6.475414688	6.805264834	7.331862938	6.40595696	7.100461864	6.255388248	7.320579638	6.853741712
ENSMUSG00000001157	4.105201877	4.47364709	3.987492176	4.285466542	3.883600796	3.846852525	3.881442556	3.810676424	3.916835802	4.325572859	4.150123121	4.104839589	4.181380254	3.961729616	4.197519128	3.832384213	3.851459017	3.850018914	3.786326426	4.015911595	3.860537888	3.851118454	3.901214774	4.04165062
ENSMUSG00000001158	7.210870119	7.595994374	6.9904773	7.702657132	7.607503321	7.509770107	7.23757024	7.448300451	7.42677718	7.77644716	7.716410594	7.74191817	7.673079971	7.697505835	7.781311967	7.330912579	7.473955011	7.293035799	7.748545004	7.179837634	7.627613187	7.270020758	7.49312238	7.606622056
ENSMUSG00000001166	2.741431724	2.701677963	2.766696401	2.990433606	2.978214778	2.948766861	2.690186917	2.687524641	2.82373366	2.962476678	2.95190111	2.874093003	2.8875569	2.696395752	3.002426962	2.758395837	2.99690656	2.758160474	2.694849461	2.801791472	2.951739898	2.689450292	2.690002599	2.690058804
ENSMUSG00000001173	5.340507627	5.362554363	5.46045522	5.030080291	5.437599129	5.738089168	5.500506935	5.486787478	5.210103704	5.234761592	5.076160583	5.130315331	5.484399015	5.413775888	5.156118425	5.593035169	5.512108589	5.082074674	5.374274416	5.477712681	5.330641615	5.299072201	5.18867163	5.457771363
ENSMUSG00000001175	12.66652273	12.65140941	12.57700424	12.73352039	12.52704882	12.6613643	12.62484924	12.5828965	12.55004911	12.90766187	12.4147325	12.95053807	12.53127072	12.56935888	12.69122899	12.74792051	12.63025681	12.84266469	12.62196062	12.52194877	12.73324068	12.69018459	12.59588387	12.927052
ENSMUSG00000001211	7.814030145	7.681051275	7.309531157	7.330596033	7.46351201	7.37059102	7.451300032	7.400140947	7.405920464	7.624995202	7.465233385	7.916447526	7.379888569	7.298793987	7.471459635	7.381036135	7.344743552	7.649260827	7.439719038	7.34944016	7.468720682	7.624426557	6.730687077	7.783241929
ENSMUSG00000001227	2.504331761	2.558795439	2.64984772	2.671610673	2.58020065	2.471813474	2.472665678	2.564074811	2.61767934	2.610901685	2.483765078	2.719933968	2.588053776	2.650710218	2.499375874	2.553252284	2.468757868	2.65230015	2.562119605	2.642574296	2.610576496	2.597310722	2.640775021	2.51792476
ENSMUSG00000001228	4.626701892	4.96883202	4.641674054	5.178314087	4.72801926	4.78671118	4.813341205	4.960164965	5.149517424	4.891666411	4.510427661	5.235327608	4.618445086	4.830997591	4.838190903	4.741663124	4.725730644	4.741827421	5.261065438	5.150263915	4.876004132	5.285390005	4.773717355	5.16556788
ENSMUSG00000001229	6.712585845	7.203292456	7.83961945	7.453941823	7.613188837	7.178664631	6.724930303	7.070502585	6.992000474	7.11302796	7.536969922	7.474230501	6.97969238	7.349573989	7.268423017	7.088586976	7.559732964	7.616601084	7.477574382	7.356624037	7.30914286	7.174566481	7.602846928	7.439319261
ENSMUSG00000001247	0.821767763	0.821443032	0.83473733	0.821536886	0.8212908	0.822483196	0.822763056	0.861243174	0.86738082	0.822433896	0.924389707	0.82284408	0.863709528	0.820925582	0.882773243	0.922282943	0.821479884	0.822557136	0.82390856	1.01117986	0.821378372	0.822582873	0.953366312	0.933364536
ENSMUSG00000001248	4.981776081	4.839138497	4.599824398	4.944265078	4.95288584	4.911903279	4.809711244	4.880497687	5.205325574	4.723290481	4.705037843	4.678141378	5.032590324	4.953203587	5.18899335	4.657271711	4.757499751	4.366571289	4.937548204	4.893582835	5.071828516	4.923849799	4.985593001	5.49323151
ENSMUSG00000001249	0.577159544	0.592970787	0.576545722	0.671880715	0.576749133	0.57777501	0.578015718	0.741609708	0.644755407	0.755940067	0.576826043	0.578085402	0.735796404	0.589495302	0.576859294	0.577138098	0.576911842	0.577838608	0.579000683	0.596719709	0.576824492	0.577860745	0.577976924	0.577988753
ENSMUSG00000001270	8.867018055	8.805931571	9.145982354	9.566511784	9.029380552	9.78690547	9.227737966	8.886134068	9.157640953	9.449793607	9.165906946	9.327541045	8.839647244	9.241529558	9.227647863	9.152817825	9.322932942	8.905111746	8.889119168	8.750618407	9.191723457	9.387441498	9.152230931	8.962228469
ENSMUSG00000001280	8.369265933	8.343187193	8.329117226	8.076770632	8.438060214	8.203188817	8.321407623	8.119433836	8.123992276	7.996633585	8.544501744	8.268574972	8.522180476	8.717666407	8.319633876	8.410756754	8.563610767	8.319138432	8.159250332	8.546642085	8.090205197	7.877324767	8.106939661	8.274551514
ENSMUSG00000001281	2.93854747	3.112112394	3.124611241	2.99073813	3.15551944	3.174820939	3.018792668	3.081848473	3.038242345	2.965832052	3.175626067	3.494049614	3.206833496	2.934036561	2.936683766	3.146039376	3.156739314	2.942736568	3.073505047	3.07713869	3.03458508	3.381178177	3.06379429	3.363967977
ENSMUSG00000001285	3.89839297	4.022363956	3.994549068	4.10894769	4.571642107	4.087464913	3.865515599	4.160124146	4.006952011	4.132419784	3.890460436	3.937822306	4.043935859	4.187618503	3.965887013	3.913757164	3.971095901	3.923036811	3.848042344	3.836220144	4.201360626	4.459598541	4.070980399	3.887506024
ENSMUSG00000001288	4.307812668	5.003381424	4.772583852	4.695368067	4.763084567	4.618211444	4.700171506	5.080396987	5.381614172	4.987057945	4.73294844	4.476771396	4.958593354	5.153908687	4.627868845	4.328058318	4.699954064	4.842026935	4.717915691	4.798347026	4.609513556	4.700086948	4.257819804	4.697105954
ENSMUSG00000001289	7.797531824	7.746169219	7.376718001	7.816310533	7.618352238	7.513456887	7.337243324	7.480728683	7.212068589	7.139811294	8.035848338	7.424689425	7.668711509	7.500435839	7.5888702	7.606915778	7.567599394	7.398898056	7.648903764	7.79972819	7.600539075	7.38510033	7.659609148	7.729293211
ENSMUSG00000001300	-1.263868235	-1.264670892	-1.24954207	-1.264643509	-1.264715337	-1.261725593	-1.260985693	-1.26278379	-1.261371811	-1.261860957	-1.264689239	-1.260779915	-1.264746501	-1.264822118	-1.26467796	-1.263950813	-1.264660138	-1.261525497	-1.239889897	-1.263117148	-1.264689765	-1.242988054	-1.131821662	-1.261066294
ENSMUSG00000001305	5.124229486	4.93252307	4.617722283	4.567526342	5.021738898	4.853138021	4.995080938	4.709930597	4.86837144	4.677265369	4.939592221	4.676082837	4.644802829	4.846485849	5.022617285	4.657210091	4.808421456	5.005680609	4.666114502	4.755184014	4.727141528	4.724532882	4.465315489	4.83644888
ENSMUSG00000001313	2.624101433	2.995407078	2.879627465	2.640517554	2.653608015	2.965533295	2.744132731	2.646176712	2.739626945	2.792415383	2.799814543	2.653304676	2.811854514	2.686722526	2.87895903	2.729321744	2.734807362	2.673237641	2.804751984	2.869182326	2.799700486	2.650765235	2.627762289	2.67590989
ENSMUSG00000001323	3.909632082	4.097628125	4.270395107	3.975884308	4.809148072	4.110146327	4.107546923	4.283726872	4.197837202	4.236146375	4.443253738	3.995020724	4.24659197	4.036914274	3.898431257	4.439725913	4.685436079	4.029490491	4.006657982	4.380987941	4.307770221	4.534313323	3.857241521	4.105575046
ENSMUSG00000001348	3.823910914	4.164703706	4.092728832	4.118343081	4.282567055	4.009584932	4.120263834	4.001556649	4.205053408	3.949594566	4.178075816	4.013374048	4.098830325	3.849231845	4.043738414	4.248669323	4.233922329	4.033026896	4.028046851	4.25908613	3.843125341	3.827516053	4.116598047	3.75553738
ENSMUSG00000001366	5.829572378	5.705404609	5.737034936	5.539079337	6.093938788	5.835328756	5.186943519	5.682289582	5.311516398	5.773470403	5.364800721	5.527991492	5.6831386	5.747475728	5.630157986	5.57975619	6.229344591	5.678861202	5.854978484	5.606637381	5.026232996	5.41218848	5.39589227	5.71980192
ENSMUSG00000001376	5.117808411	5.502652011	5.83450799	5.379518629	5.725253743	5.599713578	5.358139769	5.597303486	5.773930223	5.172618214	5.592603471	5.419640436	5.458144733	5.615945545	5.870389173	5.572255562	5.510114203	5.382644588	5.702528262	5.432959942	5.846554211	5.890777319	5.934587424	5.737172617
ENSMUSG00000001380	5.893389053	6.354755132	5.741282003	6.293564855	6.361525672	6.123038952	5.845036667	6.127631038	5.821713663	6.387971105	6.250020256	5.945049464	6.020792225	6.336157176	5.786184573	6.400493581	5.992236277	5.937406394	5.829015059	6.113227579	6.041778033	6.299782098	6.089101773	6.365822145
ENSMUSG00000001383	8.987242852	9.030144224	8.987682727	9.267365404	8.769047125	8.868985433	8.753007045	8.996711853	8.55183827	9.231023163	8.490138746	9.36852477	8.894816818	8.759910894	9.063634825	8.815686359	8.874350674	9.397277644	8.697928331	8.800530631	9.178537485	8.968334724	8.973951731	9.151521583
ENSMUSG00000001403	5.408622398	5.974805766	5.851776704	6.269050239	5.2612935	5.655687261	5.086134747	5.467842594	5.296103971	5.727114914	5.035165183	5.342852416	5.612589625	5.947906507	6.066968134	5.326586269	5.33238213	5.656183941	5.039186928	5.918293857	5.564500794	5.309936706	5.521450726	5.621103776
ENSMUSG00000001415	3.662469794	3.463902753	3.357762408	3.977603141	3.800211543	3.474816371	3.463193391	3.33474557	3.638110863	3.659445198	3.740606177	3.690970955	3.774905758	3.410505221	3.492744469	3.604030741	3.608778329	3.362977205	3.633303917	3.609758754	3.364219541	3.363322325	3.527369966	3.438935908
ENSMUSG00000001416	8.158080577	7.632904488	7.684061193	7.728817067	7.505912317	7.664094093	7.523400474	7.139781148	7.901147866	7.573115219	7.442727271	7.713940635	7.596044726	7.66492189	8.059033294	7.392161772	7.366897137	7.352596206	7.613719275	7.745705454	7.048728988	7.494523319	7.622838163	7.268719169
ENSMUSG00000001418	7.487269331	7.495767783	7.160106487	6.74870746	7.619226136	7.384345001	7.781181527	7.455842075	7.690615548	7.058500608	7.500581431	7.524555496	7.477579855	7.218475811	7.669650386	7.94204043	7.418521986	7.337300352	7.760951244	7.013664877	7.491797545	7.681785202	7.479215181	7.3618949
ENSMUSG00000001419	7.829107442	7.328905875	7.746975776	7.477568241	7.516152083	7.832769005	8.172905138	8.016323684	8.209745198	7.381063081	8.239252854	7.351937027	7.905568012	7.328733857	7.476417567	7.895977112	7.789812067	7.824438401	8.088722482	8.041302821	7.816677879	7.526284103	7.890245262	7.63156678
ENSMUSG00000001424	6.53013528	7.040914121	6.842385473	6.688013637	6.617752373	7.070875003	6.959777819	6.717792978	6.138944001	6.910927283	6.606442552	6.653472393	6.985281579	6.695702159	6.684180631	6.813941222	6.382683394	6.660448032	6.901546192	7.043082931	6.867455598	6.925083292	6.8386155	6.824893677
ENSMUSG00000001435	5.63925483	5.493879055	5.902521872	5.821567323	5.453127568	5.556348427	6.046404451	5.248893652	5.642383002	5.521587627	5.450211833	5.899067282	5.543622706	5.307638642	5.613782327	5.55171453	5.777511481	5.496989709	5.801134303	5.414837682	5.698259945	5.650004579	5.645478459	5.686138649
ENSMUSG00000001436	5.589525117	5.640758812	5.64856476	5.614497269	5.507050236	5.496240177	5.249316657	5.705872473	5.528868975	5.416051591	5.57267204	5.499121493	5.72587488	5.859241379	5.626591994	6.015172425	5.657615118	5.958981266	5.729753399	5.774208643	5.89820208	5.881060439	5.513445624	5.588109227
ENSMUSG00000001440	7.941666925	7.890343729	7.919863673	7.785214455	8.06602909	8.022919757	8.186803144	7.940872806	8.139449162	7.906309379	8.039769077	8.127925847	8.13445747	8.063956899	7.734853618	7.898016331	8.074645613	8.288224807	7.66676436	7.925227674	8.059856327	7.328352725	7.564372379	8.23844962
ENSMUSG00000001441	7.449620222	7.474243384	7.807547072	7.621329784	7.709252125	7.920597688	7.677032068	7.961579657	7.583859269	7.562786265	7.875734809	7.021922786	7.797117069	7.044350823	7.530792545	7.614215146	7.801666978	7.194061283	7.754352352	7.800812267	7.639603181	7.250018232	7.830505753	7.882951229
ENSMUSG00000001445	5.581006201	5.394263558	5.3064558	5.464907213	5.686405397	5.276326955	5.556913498	5.71685549	5.202261617	5.757944027	5.382078303	5.372403887	5.591762391	5.744579716	5.074997159	4.977668547	5.769727502	5.81037855	5.268028756	5.656797556	5.500524087	5.795080127	5.372737035	5.990563705
ENSMUSG00000001467	5.696432467	5.550070094	5.616376883	5.890187038	6.016127572	5.882822098	5.884514279	5.771550791	5.760241896	6.147159999	5.860800448	6.31800995	5.672112557	5.808139162	5.854099475	6.209547913	5.719018074	6.040386986	5.701876394	5.659717862	5.914262436	5.742104611	5.296330533	5.981134051
ENSMUSG00000001472	8.3665612	8.666283944	8.260397035	8.46323573	8.328698103	8.063919846	8.444324588	8.3930815	8.271496531	8.546317571	8.321041801	8.166711036	8.492297619	8.318609091	8.682053993	8.207767945	8.230120391	8.400196995	8.480209502	8.574079007	8.489699109	8.396991587	8.376430984	8.315205208
ENSMUSG00000001473	8.725666843	8.338623144	8.528285661	8.00676135	8.129869238	8.320657292	8.701533102	8.356325127	8.293735838	8.191372042	8.023797254	8.513364452	8.051135752	8.433021901	8.516593762	8.18736637	8.563358951	8.39693161	8.277730421	8.505881763	8.302677668	8.41234225	8.26576681	8.560525171
ENSMUSG00000001482	5.339025666	5.496794328	4.943040203	5.264320911	5.676863792	5.686693582	5.127776992	5.609780739	5.072437363	5.728492094	5.398864257	5.251545869	5.670402349	5.574474094	5.535771682	5.613484952	5.278408432	5.611775838	5.662998235	5.438027392	5.712759963	5.382048829	5.370023934	5.460573055
ENSMUSG00000001506	0.939827328	1.055191746	0.954022866	0.93952097	0.939193933	0.940773804	1.128722568	0.940284447	0.940947439	0.940708721	0.973372213	0.941249608	1.001065947	0.938707622	0.939364124	0.939794274	0.939445262	0.940871378	1.12382733	0.940139285	0.939310372	0.940905331	0.941083437	1.347257676
ENSMUSG00000001517	4.743024974	4.896985123	4.863835995	5.1384617	4.485911452	5.268020356	4.774841725	5.152741102	4.967422881	4.602430755	4.355750653	4.801991646	4.786766736	5.252712532	4.926774677	5.357283559	4.969766273	5.269160184	4.778166737	5.336468973	5.097918	4.814066437	4.666887557	4.981680385
ENSMUSG00000001518	3.073203713	2.975212385	2.869136873	3.171910977	3.614832825	3.348619614	2.931014432	3.021290862	2.928406546	2.901319195	3.003890868	2.87893389	2.869855151	3.207039965	2.871151428	3.307839762	3.054986967	3.159086577	2.918394894	2.938308529	3.033853064	2.99802845	3.002560558	2.904804731
ENSMUSG00000001521	2.881848899	2.975996729	2.889225378	2.825544506	2.912366479	2.941856318	2.862263507	3.063155682	2.836747352	2.812116799	3.037291911	3.075207817	2.973024617	3.062994429	2.872408522	2.931334771	2.841659169	2.923937341	3.017472724	3.220143877	2.958473638	2.881757473	3.120952713	3.050068234
ENSMUSG00000001524	4.09064916	3.867365715	3.813744419	3.82655756	4.101769	3.916268654	4.011333696	3.929276447	3.771202046	3.969334327	3.933103005	4.279198724	4.011449985	4.10697093	3.949975411	3.837641058	3.899419949	3.815594085	4.021977405	4.017266957	4.135004401	4.276769591	3.749157409	4.372333348
ENSMUSG00000001525	9.515970188	9.49149247	9.390719003	10.05474446	9.027530332	9.749203593	9.664552962	9.756456748	9.667889582	9.976018698	9.107470828	9.878553555	9.388848459	9.992287668	9.833342634	9.772123502	9.258316735	9.482667797	9.437438207	9.857489267	9.731377385	9.691218318	9.385190729	9.446868904
ENSMUSG00000001542	7.925269863	7.545690392	7.351474105	7.817943811	7.898553807	7.269312831	8.131266297	7.531100377	7.851068501	7.985455697	7.950879266	7.899825496	7.825114919	7.201239716	7.841718018	7.738441347	7.762937982	7.916107111	7.959206374	7.432277179	7.884707118	7.73226407	8.193045581	7.310946225
ENSMUSG00000001552	2.736392993	2.865694721	2.980492203	2.73532861	2.829050627	2.739675366	2.839331727	2.860417662	2.789169365	2.763154745	3.157713565	2.767528433	3.015767028	2.946363931	2.834010353	2.94341153	2.882587951	3.337013665	3.051034885	2.892343405	2.905739859	2.74013081	2.838113824	2.740810013
ENSMUSG00000001569	6.974284526	6.943322297	7.339189715	6.950857206	7.26695253	7.309728576	6.62408948	7.093815014	7.013008373	6.92022919	6.521586977	7.067554327	6.733566451	7.22215741	7.129415915	7.454307415	6.534717178	7.418334065	7.143543869	7.31383853	7.157402704	6.948480371	6.875047871	6.949827774
ENSMUSG00000001576	8.155943271	8.057441299	8.114663719	8.333615927	7.794007256	8.269082928	8.167759611	8.012805908	7.508724984	7.7715851	7.740103685	7.766046007	7.589179811	8.004022577	8.135970741	8.149818043	7.989646646	8.288122474	7.558097689	7.963699889	7.958020725	8.144455454	8.028526699	8.245135097
ENSMUSG00000001588	1.516059987	1.724454179	1.514759648	1.566913135	1.606446239	1.517360031	1.51786747	1.516687644	1.517598726	1.517270578	1.609587957	1.780603291	1.51499639	1.514524312	1.548566153	1.516014619	1.515535707	1.517494158	1.519938122	1.80700408	1.5945879	1.517540835	1.566257022	1.792401674
ENSMUSG00000001604	0.823152459	0.822822087	0.822426669	0.932446492	0.822667192	0.82388014	0.824164723	0.98743058	0.824013967	0.866899416	0.822758131	0.824247106	0.906055762	0.822295538	0.89936234	0.823127102	0.855088171	0.823955331	0.825329155	0.861584098	0.822756297	0.911137373	1.032975469	0.824132842
ENSMUSG00000001627	8.755505283	8.135494972	7.771614074	7.827983322	8.107565089	7.642416562	9.350187288	8.488295015	9.163929606	8.840010917	9.38407741	8.508251051	7.714077326	8.193648445	7.410189787	8.276537887	7.988542971	8.142335902	9.61732164	8.536987964	9.170730081	9.186814423	9.316587614	8.800796536
ENSMUSG00000001630	3.235925933	3.430239122	3.305794262	3.403706914	3.272184589	3.261816105	3.138739886	3.135474005	3.343207174	3.179792041	3.536021832	3.445177794	3.455864717	3.348970146	3.344707457	3.250917394	3.296396478	3.321900575	3.144484637	3.227085093	3.412803184	3.323139995	3.529493355	3.138582486
ENSMUSG00000001632	6.488375541	6.833027298	6.988889986	6.868324917	6.760892672	6.61156617	7.005749548	6.698864054	6.943002433	6.511787346	6.670764418	6.617532396	6.607912342	6.773822105	6.930312882	6.818021191	6.757611019	6.999182968	6.724514085	6.59788017	6.823086791	6.743917642	6.765194538	7.092012804
ENSMUSG00000001642	3.207374618	3.154863936	3.03740148	2.993322843	3.274385044	3.412836446	2.946940658	2.943582409	2.970713754	3.013673741	3.123297278	3.022822278	3.057038258	3.202505077	3.038242388	3.335634953	3.171086881	2.970068373	3.07515751	2.9430138	3.15008462	3.269707929	2.94670835	3.36276729
ENSMUSG00000001661	-0.873713344	-0.873812066	-0.873930148	-0.873783538	-0.873858331	-0.873034736	-0.72508407	-0.797644188	-0.872632165	-0.873188767	-0.87383117	-0.871958643	-0.873890743	-0.873969288	-0.873819426	-0.873720924	-0.873800865	-0.851791512	-0.86920329	-0.873641741	-0.873831718	-0.872728703	-0.872324947	-0.872284516
ENSMUSG00000001663	-0.564816611	-0.564925005	-0.565054511	-0.564893693	-0.564975766	-0.564577245	-0.564483404	-0.564701235	-0.564533132	-0.564593764	-0.564945969	-0.564456214	-0.429002705	-0.473620201	-0.564933083	-0.564824937	-0.549803634	-0.564552464	-0.53728322	-0.564737921	-0.536108281	-0.564543836	-0.564498537	-0.564493923
ENSMUSG00000001665	4.126661639	4.257273264	4.27687269	4.590623074	4.228632945	4.553648751	4.225775262	4.557846402	4.23692904	4.534021002	4.786226755	4.115888101	4.414267929	4.402813063	4.212953713	4.329907984	4.173590681	4.505740726	4.518583578	4.506346756	3.964875795	4.006837356	4.428706258	4.509986794
ENSMUSG00000001666	5.915669521	5.893307844	5.913648952	5.881303896	5.993242892	5.804534864	6.020881387	5.97968928	6.351112417	5.687716753	6.002575625	6.264792865	6.248319504	5.790173506	5.853380321	5.937336042	5.706583187	5.721534581	6.038718144	5.756084927	5.772118208	6.150064268	5.134385683	5.897321797
ENSMUSG00000001674	6.063346565	6.158618778	6.56429795	6.209105565	6.45580406	6.79723515	6.013730864	6.6465461	6.600576684	6.180960693	6.406510539	6.086763304	6.530814105	6.671938756	6.377060269	6.377238921	6.624637188	5.901290842	6.086518374	6.034509418	6.631184555	6.525753197	6.490776569	6.674457356
ENSMUSG00000001687	8.719490276	8.53667547	8.565758444	8.95543727	8.936414937	8.873362447	8.501897568	8.296126291	8.706507011	8.401606814	9.096536417	8.936715313	8.774506192	8.402066489	8.682158808	8.600986165	8.547804519	8.725557434	9.20515352	8.539935129	8.433492623	9.119021367	8.976007143	8.507915946
ENSMUSG00000001700	5.276178095	5.448485632	5.310442026	5.626905502	4.861434304	5.477432696	5.54600891	5.682956881	5.450847757	5.206173672	5.44296478	5.570549203	5.083216595	5.471862902	4.810188214	4.859134707	5.246938793	5.567692925	5.023119799	5.527762691	5.269081723	5.210239336	5.194898611	4.701882472
ENSMUSG00000001707	5.702438535	5.363461557	5.589735325	5.557988211	5.136176728	5.276349512	5.454355719	5.005749679	4.888834159	5.269650978	5.440695131	5.439441284	5.224355583	5.434421866	5.377417471	5.619101423	5.553189877	4.813022932	5.180416756	5.312714178	5.271669575	5.61336502	5.178361456	5.353807708
ENSMUSG00000001729	8.323844554	8.680508802	8.929540436	8.820362013	8.826636292	8.460303295	8.768552854	8.783069873	8.944815534	8.981305015	8.94225058	8.662060108	8.857843707	8.84241177	9.034682831	9.004234061	8.894255108	8.777166813	8.440594111	8.800808848	8.640294879	8.689062319	8.688994365	8.539101075
ENSMUSG00000001739	1.877066745	1.891268828	1.792287467	1.736740039	1.73621608	1.738749059	1.73934146	1.73796399	1.739027728	2.029012921	1.941275513	1.739512822	1.795571438	1.73543729	1.785728742	1.809575161	1.987188524	2.086213751	1.741758157	1.737731195	1.736402609	1.738960143	1.787729819	1.739275132
ENSMUSG00000001741	5.354855362	5.106121144	5.218515829	4.978721712	5.310711173	5.054916879	4.999609958	5.111040521	5.117699587	5.139826316	5.028843326	5.160856117	5.407201542	5.31575842	5.222923341	5.495081329	4.904493377	5.252762743	5.413008611	5.219897248	5.233699603	5.050018192	5.065064761	4.770192524
ENSMUSG00000001750	8.489080949	8.628664299	8.749172075	8.329538768	8.687881105	8.39194366	8.709824509	8.489508563	8.631544876	8.356741264	8.704615708	8.58181634	8.655172903	8.520637979	8.57057051	8.584146674	8.653549879	8.629405896	8.360768552	8.217865814	8.61543677	8.461385959	8.745731451	8.586927001
ENSMUSG00000001751	7.556622424	8.055739428	8.02026548	7.57340838	7.928592928	7.337396745	7.918504001	7.66584163	7.861940341	7.722132874	8.166379732	7.799222806	7.894619279	7.913165284	7.870986369	7.193286196	7.63454128	7.572205072	7.65176464	7.790746015	7.909622492	7.553867556	8.265605666	7.541460627
ENSMUSG00000001755	5.922046703	6.027110702	5.506985075	5.414615803	5.7550542	5.914058132	5.767250407	5.523289209	5.416874358	5.613639936	5.784583002	5.662784916	5.868778263	5.668276787	5.754308238	5.908624747	5.462967696	5.409525995	5.795371024	5.74382606	5.736691637	5.68870416	5.463593783	5.544858442
ENSMUSG00000001761	2.163372867	2.459828803	2.320717977	2.19740256	2.267953887	2.165428128	2.215349162	2.164365419	2.594760588	2.370188917	2.286093267	2.16646159	2.316366498	2.323768943	2.258292837	2.163301103	2.162543378	2.165640046	2.289849032	2.223652478	2.16225054	2.189563843	2.166100638	2.404513847
ENSMUSG00000001763	4.881873854	4.520493248	4.902595289	4.371570597	4.751259668	4.624394847	4.983654015	4.52061184	4.688828252	5.06326554	4.606253513	4.496301895	4.505869566	4.511723762	4.718091356	5.1253264	4.579720905	4.877589337	4.942921097	4.697520463	4.900960381	4.478911676	4.628077524	4.488858874
ENSMUSG00000001767	5.507769309	6.019510791	5.145137857	5.653666477	5.832683283	5.97782204	5.427129604	5.876704731	5.786105669	5.659213572	5.740834436	5.925664584	5.746599842	5.45134005	5.454657423	5.857898616	5.583238197	5.627129574	5.692768353	5.769388254	5.221329149	5.485928092	5.520446067	6.187850435
ENSMUSG00000001768	7.722311708	7.381987047	7.843283957	7.37922955	7.606310426	7.319628509	7.580110886	7.447607963	7.580052626	7.237088257	7.049946324	7.203683132	7.469939988	7.14022328	7.569837257	7.330857096	7.740596366	7.339367052	6.781997383	7.520657328	7.384574761	7.170926989	7.251842743	7.437887476
ENSMUSG00000001774	5.915131188	5.796892828	5.695835659	5.750533198	6.079719589	5.878720171	5.83778227	5.888385046	5.702781026	6.145241484	5.877742701	5.823462312	5.976952308	6.216076791	6.003974366	5.696387795	5.823542829	5.649137635	5.832911609	6.275942641	5.800115279	6.128909756	5.761925942	6.13808241
ENSMUSG00000001783	7.005999757	6.897006182	7.240061725	7.174485389	7.297820612	7.368644344	6.847841342	7.298384093	7.108652617	7.018537445	7.153773659	7.310045042	6.837901403	7.272554111	6.882839687	6.98588225	7.27062349	6.847845328	6.963893911	7.183680571	7.221403092	6.835245781	6.875941226	7.144568221
ENSMUSG00000001785	6.275436289	5.944684231	5.670235419	6.15392511	5.931662146	6.104108908	5.97581966	5.860078917	5.974638551	6.134019211	6.062567556	6.038296384	5.829522758	5.900717464	6.108799222	6.241621598	6.206990553	6.242455083	6.056366778	5.6494611	5.937235028	5.814360456	6.179040754	5.958028022
ENSMUSG00000001786	5.450233885	5.316872745	5.242005532	5.220055815	5.318501598	5.160403101	5.416795251	5.445949594	5.307759294	5.510378285	5.355890685	5.813782035	5.796108996	5.404063903	5.599109007	5.072389401	5.56529907	5.35958189	5.24735515	5.151405799	5.157874629	5.569567825	5.465751683	5.714743294
ENSMUSG00000001794	9.223613531	9.153519451	9.539789501	9.631133954	9.551043553	9.508547675	9.497153283	9.625330193	9.270201651	9.753442422	9.412875029	9.626324994	9.312883447	9.421958309	9.353472429	9.564630157	9.430750157	9.626901458	9.425641974	9.372012654	9.274445908	9.48431751	9.413785445	9.128838462
ENSMUSG00000001827	-0.834285669	-0.852146824	-0.852267634	-0.852117639	-0.852194157	-0.851466051	-0.85061224	-0.851938456	-0.851057802	-0.851622255	-0.85216637	-0.850374782	-0.837843705	-0.852307681	-0.852154355	-0.852053584	-0.852135365	-0.851235149	-0.847580569	-0.851972584	-0.634409253	-0.851155702	-0.850746251	-0.85070525
ENSMUSG00000001829	4.968296705	4.848819083	4.962510146	5.040829783	4.905494664	5.000875416	4.631487663	4.790430932	5.073785193	5.150922113	5.115517767	5.014953877	5.1256955	4.581923208	5.269800175	4.999472984	4.632646594	5.024482785	4.919497863	5.015051965	4.815343819	5.32919258	4.776651454	5.001703148
ENSMUSG00000001833	9.392512272	9.246795105	9.409246953	9.535741529	9.092841612	9.546586356	9.746836015	9.480341023	9.329121762	9.530997788	9.400312669	9.448346018	9.266706923	9.272750664	9.382174744	9.452424204	9.378938866	9.605916672	9.614484715	9.451017199	9.600806785	9.489941864	9.567889178	9.336582522
ENSMUSG00000001844	5.553326137	5.383631401	6.057259222	5.488112435	5.684169553	5.725822736	5.283489168	5.740684182	5.578511798	5.840127421	5.895683902	5.512602151	5.570680618	5.591453005	5.514762156	5.516502454	5.281996567	5.501326142	5.616252065	5.74765161	5.349166165	5.476186981	5.765776571	5.241669273
ENSMUSG00000001847	8.793272957	8.632151781	8.605059608	8.814518939	8.787751039	8.891853277	8.415998246	8.760960375	8.870717656	8.528691136	8.97911909	8.436129324	8.522043375	8.675236281	8.721617113	8.880092734	8.740215533	8.572183252	8.483901031	8.545891811	8.56179245	8.835457109	8.551270572	8.410647245
ENSMUSG00000001855	5.685813334	6.009951363	5.918881182	5.971842897	5.984467314	5.749473126	5.862250217	6.113346711	6.077081886	6.02219145	5.948322216	5.848722355	5.99697747	5.43553669	5.649231117	5.841710913	5.802791044	5.269406084	6.079281884	6.221665043	5.77009033	6.246502505	5.744472296	6.389953045
ENSMUSG00000001865	-0.072420282	-0.072598253	-0.006099831	-0.072546816	-0.057485151	0.071583917	-0.071874802	-0.072231131	-0.071956056	-0.0720552	-0.072632702	-0.071830397	-0.029822915	-0.059826669	-0.072611525	-0.072433943	-0.072578056	-0.071987658	-0.071247023	-0.072291243	-0.07263369	-0.071973553	-0.071899523	0.100056452
ENSMUSG00000001891	6.724715045	6.431425694	6.472352915	6.496736401	6.808305083	6.138848804	6.734565737	6.550229849	6.510237516	7.016752084	6.74727355	6.812399025	6.665558338	6.832444558	6.548812299	6.983354008	6.46520201	6.78873492	6.649743652	6.769097341	6.83759488	6.762429327	6.849147106	6.468878181
ENSMUSG00000001909	5.755771001	6.173244317	5.776009969	6.058639349	5.910606612	6.116220655	6.098709254	6.195740346	6.359626946	5.680669851	6.02562778	5.573878735	5.979877759	6.266674762	6.120401117	5.553485928	5.686049248	5.684570693	6.076722549	6.138795028	6.168137645	5.776356493	5.866417266	5.629517316
ENSMUSG00000001910	5.773376871	5.990694617	5.944585123	5.99049868	6.010147241	6.165335867	5.907404155	6.300681673	5.817856715	5.967215156	5.835302179	6.063390566	5.945380735	5.761536355	5.568282788	6.031502271	5.812899996	6.189147454	5.90188685	6.295712149	5.951083234	5.851834819	5.419389395	5.939442551
ENSMUSG00000001911	5.068316256	5.550868005	5.342256736	4.77165567	5.291629138	4.766481364	5.247660847	5.350439391	5.183875973	4.946779148	5.058486702	5.098254118	5.080090535	5.324932834	5.28232222	5.325972857	4.891105426	5.031541797	5.21117376	5.599517113	5.493074796	4.998694229	5.166215492	5.581267173
ENSMUSG00000001918	6.255910684	6.432320232	6.182306676	5.925818431	6.153633063	6.146916505	6.051224952	6.608010497	6.290312859	6.366907202	5.847491857	6.365694418	5.567707418	6.624667803	6.400840442	6.249707009	5.972831733	6.503949357	5.91280333	6.208506174	6.33858962	6.263506641	6.624667978	6.085007292
ENSMUSG00000001924	9.061903739	9.349336605	9.245795422	9.290125295	9.357563018	9.17752582	9.320919526	9.314766886	9.186734163	9.388292017	9.148181471	8.898811147	9.233463778	9.265770283	9.368852465	9.351636545	9.120393263	9.225708801	9.161246	9.470253968	9.285924972	9.137223805	9.057138606	8.827473239
ENSMUSG00000001930	2.938062116	2.847155385	2.841571384	2.949627357	2.797629542	2.726353425	2.727507057	3.091456694	3.075389679	2.813209239	2.937937123	3.006405534	2.794198725	2.995839705	2.801729474	2.876594501	2.819022788	2.726658417	2.732208326	2.801929285	2.88562441	2.795412594	2.904407401	2.798516587
ENSMUSG00000001942	5.420159146	6.071246846	6.238079925	5.670246161	5.82996353	5.849095766	5.595274006	6.008319883	6.137170529	5.887189142	5.668413311	5.922838916	6.327900632	5.780513058	5.957095306	5.816201756	6.031849098	5.773187041	5.898703769	5.627467098	5.961778592	5.428528343	5.96056078	6.111586978
ENSMUSG00000001946	1.085313627	1.010995459	1.010482212	1.011119278	1.010794507	1.12365198	1.109238856	1.011878001	1.012537474	1.012299958	1.218131579	1.012838228	1.041397652	1.435291176	1.010963501	1.011390794	1.011044082	1.012461788	1.014230392	1.0910306	1.010910123	1.012495573	1.01267282	1.012690861
ENSMUSG00000001948	2.969280074	3.522155845	3.173308241	3.517113379	3.000613382	2.973428611	3.249052843	3.224491429	3.379685162	2.973144046	3.068412333	3.329917674	3.171192148	3.114291775	2.967241561	3.083092863	2.986062327	3.494052306	2.981576299	3.093477451	3.019278993	3.048117058	3.075303006	3.144084248
ENSMUSG00000001962	6.610804571	6.186760988	6.166177269	6.019019737	6.076092186	6.206153328	6.545524321	6.188461659	6.12127528	5.696361177	5.971461857	6.367805441	5.947980527	6.144749611	5.990185642	6.435511483	5.823834294	6.261723604	6.506751402	6.126073205	6.075148625	6.515015672	6.262566834	6.383710925
ENSMUSG00000001964	7.815842858	7.642063674	8.090860716	7.693374648	7.538230459	7.932464101	7.449885101	7.707103094	7.600145794	7.469163068	7.61766333	7.787594842	7.569118764	7.589323158	7.620841729	7.764388833	7.827867869	7.79171767	7.627429473	7.629047115	7.659375662	7.585339509	7.480160047	7.490642582
ENSMUSG00000001983	0.499549229	0.561570383	0.498970913	0.499362058	0.499162549	0.500129178	0.59126875	0.499829008	0.523083029	0.500089217	0.499235008	0.570876344	0.49907607	0.753756733	0.515169663	0.499529022	0.562411563	0.500189112	0.501284376	0.591868593	0.499233547	0.500209973	0.50031946	0.500330607
ENSMUSG00000001986	0.589776215	0.589494307	0.763280506	0.589575788	0.589362138	0.695512448	0.590640029	0.590075789	0.590511377	0.590354389	0.589439734	0.746959386	0.589269526	0.602106525	0.605423571	0.589754577	0.637462059	0.590461339	0.591633771	0.74930338	0.58943817	0.590483673	0.636954909	0.590612823
ENSMUSG00000001995	6.296936701	6.440154932	6.627021154	6.263034838	6.538845072	6.183260337	6.413686082	6.555336264	6.592965263	6.231111167	6.304862666	6.238475942	6.471030294	6.362215663	6.37268237	6.105245032	6.444190623	6.486152492	6.417694836	6.557050351	5.99890495	6.509439499	6.564285705	6.254095531
ENSMUSG00000001998	4.437933688	4.240324399	3.93608727	4.297899785	4.484230048	4.279944906	4.051056117	4.182563271	4.083200396	4.071503819	3.87249425	4.011192638	4.371691406	4.190483495	3.94085458	4.392437927	4.022444419	3.882592257	4.087312732	4.271254186	4.34766919	3.954329701	4.364531772	4.027839713
ENSMUSG00000001999	8.320819474	7.935624371	7.82727125	7.672560329	8.059554919	8.210173506	8.297829185	8.071826465	7.965397861	7.639602656	8.328532025	8.117554457	7.985958989	8.036977801	7.876191581	8.149446169	8.004756266	8.118736372	8.265675359	8.3461281	8.088105171	8.091669818	7.835239894	7.774373568
ENSMUSG00000002007	-1.179955482	-1.126646953	-1.180197093	-1.180106934	-1.154404264	-1.178183154	-1.177571131	-1.102675175	-1.177890516	-1.178295123	-1.180136674	-1.177400918	-1.180173056	-1.180220946	-1.180129495	-1.180023788	-1.180118145	-1.17801764	-1.175397991	-1.179334206	-1.180137008	-1.177960692	-1.177667192	-1.177637802
ENSMUSG00000002010	6.168713279	6.037849583	6.373130706	6.338334912	6.23596099	6.122003156	6.150281712	6.10300469	6.255223738	6.167539911	6.28152441	6.359925892	6.244390505	6.086705116	6.163085465	6.336705335	6.349084398	6.313219237	6.438569716	6.291503688	5.900957841	6.019147912	6.275096605	6.202262443
ENSMUSG00000002014	8.078704652	8.018766617	8.174746624	8.483222847	8.078140481	8.368607808	8.322877696	8.152720035	8.08360829	8.176782688	8.569475209	8.398731346	8.41778223	8.427171311	8.468810765	8.282250363	8.068150459	8.00702121	8.55020517	8.344022204	8.035758754	8.362707005	8.301298893	8.633969369
ENSMUSG00000002015	7.514652074	6.850075657	7.393179315	7.711099344	7.410711136	7.669512292	7.402366914	6.992976766	7.441389965	7.232971228	7.341195934	7.924583192	7.196206535	7.377429143	7.455479008	7.592257331	7.519031647	7.314888106	7.086473187	7.083384657	7.045108153	7.561976173	7.335770855	7.77203194
ENSMUSG00000002017	3.268699853	3.317151894	3.261335878	2.941234627	3.139420323	3.055669372	3.042343643	3.062420415	3.059836129	3.05410386	3.196191529	2.97294781	3.155646436	2.978880687	3.094537313	2.942251742	3.332202495	3.058012632	2.984342942	3.110252107	3.01994189	3.119645975	3.125683247	3.239350546
ENSMUSG00000002028	6.282630983	6.360020287	6.429335707	6.134515215	6.558452837	5.753252827	6.37230024	6.666849779	6.502867844	6.162250179	6.158101472	5.858915566	6.197485663	6.182316079	5.96077571	6.307394469	6.004299649	5.578218029	6.387103215	6.589169832	6.321782512	6.180195254	6.261124043	6.295553957
ENSMUSG00000002031	3.220557523	3.212401086	3.260474479	3.390635414	3.583790704	3.165680413	3.194176011	3.38281077	3.353014745	3.825380294	3.482061442	3.466958268	3.376022349	3.305823725	3.367465998	3.219934594	3.230662834	3.166171401	3.5579643	3.626118808	3.176162315	3.308879663	3.243936569	3.677240958
ENSMUSG00000002032	0.180057536	0.179845729	0.179592258	0.289493619	0.179746434	0.180524157	0.180706678	0.29328245	0.180609987	0.180492004	0.387582166	0.18075952	0.179676859	0.179508209	0.179829934	0.180041278	0.179869766	0.180572381	0.181453684	0.289779276	0.179803554	0.180589166	0.180677261	0.180686231
ENSMUSG00000002043	6.165306738	6.546497669	5.963093786	6.265260439	6.365391636	5.91949884	6.262350568	6.695369143	6.555865836	6.218244864	6.10899296	6.188129661	6.158982961	6.087044092	6.11118878	5.935948161	6.127165853	6.000085992	6.355891171	6.625764621	6.177996493	6.327352398	5.422629588	6.107671571
ENSMUSG00000002052	7.230370619	7.222898589	7.532218881	7.43132323	7.361473706	6.498339273	7.516841931	7.301471923	7.612038062	7.317134173	7.215377207	7.417542335	7.533070044	7.538270467	7.542361353	6.913809902	7.315042422	7.330339965	7.278087533	7.551710069	7.661775883	7.115520506	7.309912665	7.700113028
ENSMUSG00000002055	3.530737096	3.371736567	3.546671822	3.438818228	3.23405789	3.464237689	3.459340093	3.424557643	3.243514281	3.569966133	3.252696193	3.894357361	3.647524817	3.552081524	3.588469878	3.237309231	3.235420852	3.579627637	3.286347908	3.59567396	3.336966147	3.317939344	3.270722453	3.854738054
ENSMUSG00000002058	5.678586472	5.634011863	5.953646476	5.487118623	5.864235421	5.876679191	5.903115207	5.94495426	5.731925192	5.70282781	5.504771357	5.638752643	5.549172977	5.967544394	5.759167699	5.765432269	5.781817305	5.973820211	5.861028105	6.131753932	5.73240689	5.739823518	5.665204575	6.025834164
ENSMUSG00000002059	3.701318169	3.593474937	3.421548472	3.61468898	3.542218267	3.711335812	3.59233095	3.342505977	3.54510044	3.344719756	3.535595256	3.492614396	3.55875617	3.441756939	3.565299933	3.646452616	3.454617025	3.616691355	3.806781806	3.530248012	3.72780224	3.345744324	3.627278907	3.748422075
ENSMUSG00000002064	6.004517424	6.129651546	6.224357458	6.111104343	5.714969763	5.760884222	5.805145033	6.052058312	5.721902594	5.723941414	6.405299732	6.030917069	6.214586149	6.121677432	6.080349396	5.914996822	6.132411052	6.121629895	6.289291568	5.990323589	6.105248941	6.052829439	5.960318641	5.261837283
ENSMUSG00000002068	4.900736587	4.890833761	4.872601082	4.714786872	4.750249171	4.568638138	4.573834131	4.821289608	4.396263805	5.090529447	4.548139359	4.849288002	4.572597168	4.829519975	4.441008323	4.546892836	4.546495111	4.220427186	4.343035322	4.768985442	4.887612579	4.697440604	4.530898624	4.83573841
ENSMUSG00000002076	0.860033525	1.138744769	0.859243802	0.859778064	0.859505625	0.860824282	0.885526365	0.958208123	0.860969599	0.860769834	0.859604588	0.861222672	0.859387489	0.948573727	0.938391341	0.860005952	0.859714971	0.860905933	0.862395878	0.955103954	0.859602593	1.086937961	0.861083471	0.861098651
ENSMUSG00000002083	7.098172822	7.243576528	7.299233032	7.074982201	7.13235913	6.81887858	6.922980935	7.260019394	7.798973664	7.389813404	7.100629326	7.040566231	7.169999222	7.039342554	7.449560371	6.793744231	7.072185251	7.06913452	6.355287538	7.465719443	7.453010542	6.861826347	7.124313249	7.230453168
ENSMUSG00000002100	1.426991969	1.454545216	1.57021023	1.617290767	1.450800629	1.3910245	1.391485801	1.390413331	1.391241485	1.390943185	1.553596083	1.39161926	1.388876489	1.388447623	1.389265366	1.389801679	1.389366498	1.391146426	1.45539683	1.41044635	1.786634257	1.482098072	1.391411486	1.391434146
ENSMUSG00000002102	8.353555065	8.295804536	8.303858665	8.856501312	8.440013931	8.590375352	8.827653002	8.296729118	8.447157357	8.485671614	8.20699682	8.660524062	8.640263002	8.54223466	7.945823838	8.600026045	8.407807674	8.136258443	8.296539585	8.400795432	8.660656056	8.590097266	8.417828967	8.551694409
ENSMUSG00000002103	7.851408145	7.736348983	7.949831989	8.000959307	8.35853992	8.105891112	8.226601667	8.012748524	8.277603583	8.160332999	8.258520707	8.042623061	8.032496135	7.626153021	8.074881323	7.621030273	8.087721364	8.044961171	8.186078588	8.190868895	7.92996358	7.991890006	7.605245988	8.382218936
ENSMUSG00000002104	3.516430244	3.4733441	3.35173745	3.397975579	3.367257762	3.205308791	3.283456291	3.246674901	3.487252463	3.868635558	3.428397526	3.207688269	3.603331338	3.318180812	3.315480842	3.277159026	3.587088184	3.230752748	3.656190722	3.566395626	3.372938952	3.205967173	3.394823897	3.436695758
ENSMUSG00000002105	5.413770212	5.013025214	5.403290617	5.127650412	5.396040837	5.236909691	5.358907779	4.900041167	5.239467437	5.057805122	5.301137274	5.154720039	5.396052764	5.027580003	5.526109128	5.499630511	5.501648655	5.289294028	5.461007829	5.364249759	5.242779156	5.108464176	5.282338721	5.312944917
ENSMUSG00000002107	9.275968697	9.287694071	9.778718704	9.327789192	9.777350831	9.508479234	9.30336667	9.154445506	9.487435366	9.251713374	9.46593249	9.411753153	9.408386352	9.331144575	9.330971672	9.485237373	9.605344692	9.703197213	9.134580701	9.15943142	9.437229177	9.385574758	9.723509987	9.613337839
ENSMUSG00000002108	6.664055543	6.302805988	6.418910884	6.841650419	6.703709273	6.465035253	6.70415184	6.410981485	6.754209758	6.720002878	7.01181826	6.772837331	7.152588714	6.082254024	6.261675096	6.71538981	6.47735154	6.549947995	6.94221871	6.590525949	6.005097265	5.931082406	6.62250536	6.517832031
ENSMUSG00000002109	1.838930071	1.838218749	1.837366399	1.838424423	1.853537386	1.906883148	1.841105039	1.937550525	1.9726781	2.092848582	1.83808096	1.841281756	1.852664612	1.863777	1.960848564	2.143965867	2.005862118	1.840655687	1.988756065	1.986339178	1.915828368	2.029986295	1.841006638	1.841036643
ENSMUSG00000002111	10.35344192	10.34272767	10.20443393	10.45288802	10.16246881	10.18268398	10.83102838	10.33540256	10.37924036	10.56803296	10.25875415	10.29520599	10.54220059	10.40767532	10.62277306	10.64021316	10.12078488	10.13229813	10.9536232	10.46542994	10.32217721	10.39856147	10.22668771	10.21458239
ENSMUSG00000002129	5.8997877	5.818266172	5.995823341	5.791565138	5.809542036	5.852039327	6.106748431	6.001074839	6.240282674	5.892070341	5.979004681	5.575555964	6.122127372	5.789285486	5.917277974	6.137175343	6.186728574	5.925669857	5.819483416	5.835133387	5.873922778	5.733734542	6.407545192	5.906607766
ENSMUSG00000002147	6.975050373	6.857065173	7.120420202	7.129091646	7.456016626	7.235194803	7.631439622	7.566486012	7.08531154	7.149649474	7.45530872	7.598077328	7.36704932	7.44133167	7.39584009	7.429646772	7.227554845	7.405815555	7.320740683	7.445889502	7.062578659	7.644755758	7.749296324	6.782882482
ENSMUSG00000002190	-1.23938367	-1.226473423	-1.240012904	-1.239930784	-1.239972721	-1.223631617	-1.237180699	-1.238554888	-1.237475788	-1.237849616	-1.239957502	-1.237023434	-1.239990866	-1.24003477	-1.239950918	-1.23944678	-1.226283793	-1.237593242	-1.235172871	-1.238809655	-1.140443775	-1.237540625	-1.237269453	-1.237242298
ENSMUSG00000002204	4.753453637	5.200193224	5.041825348	5.065295996	5.114902914	4.993336081	4.935845115	5.065385621	5.200967815	5.049927077	5.331387199	4.801468618	5.140323043	4.910505661	5.023937597	5.038798423	5.368596042	5.049473515	5.162000449	5.415820898	5.323159685	4.862387596	5.254779183	5.243590204
ENSMUSG00000002205	5.79782581	5.240277127	5.050654362	5.344570177	4.861284489	5.264275178	5.287726272	5.51576458	5.58130915	5.297316632	5.322707251	5.071704431	5.299533159	5.096235717	5.215728419	4.902093514	5.475958777	5.217609627	5.271401825	5.468825901	5.135346167	4.900448231	5.625054348	4.828944995
ENSMUSG00000002210	4.49916156	4.256457903	4.237017256	5.022890525	4.503313315	4.479100876	4.318828098	4.632283771	4.571385732	4.389804964	4.472029156	4.345235284	4.55708394	4.788783949	4.615943585	4.358742276	4.212468986	4.502733063	4.417560104	4.318794534	4.647490865	4.265135972	4.105230595	4.181856474
ENSMUSG00000002221	5.469230792	5.527321243	5.086122498	5.395936103	5.092318368	5.224166939	5.212142401	5.366361998	5.314305495	5.019335406	5.355112041	5.504650827	5.436936459	5.306156513	5.037512848	5.325748298	5.527839517	5.38669811	5.322837227	5.613589103	5.40755061	5.12424653	4.805568065	5.358337394
ENSMUSG00000002222	6.662034099	6.955327526	6.839393445	6.986179824	7.301383501	7.063114537	6.552628732	7.026406189	7.123618132	6.817480025	6.695955477	7.172038193	7.061689143	7.012058303	6.958139455	7.084327437	7.062224934	7.016414548	7.074483707	7.292017218	6.955232468	6.887378114	6.86631936	6.79497683
ENSMUSG00000002227	3.368788979	3.472666588	3.673301875	3.677889719	3.647092722	3.548159064	3.362507643	3.553478039	3.288047539	3.594683942	3.519773975	3.264789716	3.440195614	3.560840286	3.370200525	3.257531544	3.723580317	3.262907526	3.450559569	3.448851611	3.305592501	3.481420123	3.289346835	3.699395572
ENSMUSG00000002228	0.507581004	0.585357113	0.506985261	0.75385709	0.507182704	0.508178143	0.555689652	0.507869111	0.508287945	0.632322664	0.50725735	0.508479217	0.507093608	0.558315099	0.507289622	0.507560193	0.644444136	0.508239836	0.509366723	0.507777561	0.507255845	0.50826131	0.508374002	0.508385475
ENSMUSG00000002233	9.655178349	9.402818576	9.132059432	8.982898065	9.030329846	9.117773586	9.587537006	9.41431489	9.279687229	8.882262086	9.141496767	9.166834614	8.982792264	9.379152973	9.57263953	8.708866812	8.959312655	9.199540547	8.816524776	9.413546001	9.012256952	9.035031764	9.238958598	8.884892239
ENSMUSG00000002250	5.354650217	5.388083991	5.390151485	4.902804735	4.977408264	5.171360998	5.207480218	5.25165445	4.950357837	5.350010721	5.613579183	5.399458558	5.478266132	4.704264472	5.126147182	5.214804888	4.770894554	5.195778652	5.361583527	5.357198728	5.250763577	4.927766022	5.246216966	5.233429143
ENSMUSG00000002257	4.566474404	5.023890157	4.838729553	4.804377734	4.929440259	5.010983885	4.931342251	5.141466058	4.783153025	5.214639881	4.851158377	5.267722773	4.798519802	4.746827497	4.7255308	4.870295629	4.636426289	4.538958781	4.768980489	5.209992535	4.954803134	4.707036989	4.92612214	4.812307778
ENSMUSG00000002274	5.359195283	5.361721179	5.105590143	5.739846826	5.570414592	5.413755577	5.24999451	5.790107807	5.725372094	5.715465095	5.564984793	5.763808637	5.585819153	5.528703643	5.657373995	5.576067814	5.711065959	5.314175134	5.206534748	5.957859192	5.607189153	5.565875827	5.059494333	5.506983599
ENSMUSG00000002279	4.769159745	4.795965047	4.43526929	4.758226988	4.761152453	4.739362247	4.578872653	4.526739954	4.639659614	4.605996843	4.657356087	4.604582069	4.6519758	4.936085971	4.947970888	4.585868003	4.55774657	4.616992617	4.751694177	4.685082517	4.755066301	4.780258071	4.99670276	4.766412277
ENSMUSG00000002280	4.952894924	5.1074042	5.357377176	5.123752214	5.080307361	5.191362756	4.993645176	4.729917059	5.398166003	4.893619258	5.066525902	5.035405447	5.323931414	5.319988361	5.122596335	5.082875213	4.986084571	4.905233859	5.087781568	4.955024912	5.056076351	4.700400412	4.920245436	5.424846325
ENSMUSG00000002289	5.556288647	5.241067971	5.737208476	5.09928688	5.105137189	5.241306403	5.004894345	5.006923059	5.356872894	4.757529945	5.097598049	5.109024473	5.634243981	5.048464942	5.305559359	5.318403694	5.382901958	5.66837058	4.879818542	5.236716656	5.752618403	5.210430282	4.577453988	5.438828791
ENSMUSG00000002297	6.315274453	5.869706293	6.077014185	5.844988015	5.679797896	5.880004396	5.55742612	6.00857536	6.196678307	6.160461471	5.709987591	6.287934893	5.9209276	5.86368961	6.09485401	5.870832811	6.067288336	5.650875466	5.955929263	5.665763974	5.827005243	6.543995656	5.982442547	6.283980017
ENSMUSG00000002307	6.763014957	6.360811573	6.507907607	6.379513907	6.546902651	6.449335152	6.590510351	6.358356396	6.486570099	6.40061376	6.306104843	5.908038114	6.285534181	6.271128716	6.32445814	6.364188222	6.526747085	6.638383699	6.186105707	6.61740937	6.579978776	6.586603721	6.572187842	6.379628022
ENSMUSG00000002308	1.650982079	1.740112774	1.681803827	1.642594324	1.58000887	1.639680144	1.539571007	1.538581802	1.643196591	1.539070051	1.537468452	1.539694367	1.537170832	1.561451041	1.610787812	1.635031793	1.598047362	1.539257575	1.625529264	1.556857496	1.567121986	1.661418717	1.539502341	1.539523277
ENSMUSG00000002319	6.135233532	5.855553495	5.617424919	5.248829077	5.239605439	5.429097599	6.100994528	5.724368586	5.707166735	5.677281362	5.64319813	5.329562013	5.666107615	5.682986172	6.068011722	5.777720762	5.547537672	5.880788805	5.765526509	6.033335367	5.66970477	5.763112033	5.233653083	5.573658636
ENSMUSG00000002320	2.970775671	3.226132488	3.179202331	3.454843487	2.965435765	3.126420499	3.2357737	3.144208738	3.091656958	3.022576156	3.22042704	3.183355234	3.299572938	3.040308754	2.999820732	3.169101657	3.151158241	2.979529371	3.237894732	3.138202052	3.0301172	3.025866592	2.981300499	2.956540852
ENSMUSG00000002325	7.185270069	7.008101741	7.151455196	7.342355383	7.330797778	6.956093798	7.182535053	7.043031826	7.014913034	7.3927445	7.647508963	7.162506284	7.268444516	7.132654531	7.190896384	7.566786019	7.285280342	7.817220642	6.945143437	7.419074231	7.239395499	7.233561413	7.382208324	7.299275685
ENSMUSG00000002326	4.881856857	5.228006214	5.181394577	5.077181962	5.106082009	5.234640059	5.136137427	4.888964151	5.072686699	5.3757093	5.241748076	5.218541973	4.837129583	5.220530547	4.931391216	4.989301866	5.279121525	4.822460451	5.124178668	4.893177952	5.169894672	5.170189696	4.950917836	5.343942208
ENSMUSG00000002329	5.537661178	5.871560212	4.925007789	5.741963069	5.505632863	5.109460547	5.580186269	5.776953007	5.418805945	5.333099559	5.689473641	5.805126476	5.603663179	5.500511038	5.728602187	5.329244725	5.409613907	5.522550723	5.496666637	5.772088675	5.167714377	5.368636647	5.586289506	5.35596738
ENSMUSG00000002332	7.647197561	7.627598994	7.434336445	7.932982992	7.35526058	7.593598349	7.469880405	7.269035849	7.43077945	7.786284931	7.78902347	7.852503615	7.79917517	7.643823106	7.399514695	7.664145163	7.500273725	7.849941431	7.711414691	7.743392102	7.723976673	7.429005576	7.179438398	7.52175112
ENSMUSG00000002342	5.241546162	5.315082936	5.82202975	5.746132463	5.65028584	5.174301976	5.325222886	5.223017566	5.598636615	5.34084794	5.202890085	5.382591839	5.244698204	5.672267255	5.518876027	5.250479418	5.384246003	5.42821034	5.499674045	5.426769451	5.237260512	5.347161586	4.716466569	5.880182506
ENSMUSG00000002343	3.847096911	4.225380637	4.368113919	3.916486173	3.708272136	3.950477183	4.042654285	3.999516293	4.153459459	3.874119397	3.711796553	3.666290462	3.640057221	4.110652556	3.661775717	3.89170362	3.987892418	3.9561611	3.861598614	3.81120526	3.976306172	3.940071648	3.829816429	3.892809786
ENSMUSG00000002345	4.585409373	4.235112708	4.356326757	4.398478701	4.297200778	4.214371277	4.231503602	4.481749741	4.3357508	4.370863837	4.598723182	4.649052834	4.26123607	4.328122461	4.511518098	4.591862077	4.210070303	4.295241394	4.347114768	4.090655768	4.3193129	4.384443038	4.268939343	4.187367881
ENSMUSG00000002346	1.319363696	1.366263053	1.397880005	1.319030384	1.318675017	1.320395988	1.320799568	1.43304272	1.320585783	1.320324881	1.476740933	1.320916387	1.318520952	1.344091494	1.478882073	1.319327715	1.318948077	1.320502627	1.38211242	1.429457321	1.50224141	1.320539744	1.367099156	1.530689771
ENSMUSG00000002365	3.110837094	3.242134115	3.245755139	3.184943228	2.942038916	2.980487911	2.933098068	3.094259734	3.270799228	2.931254185	2.994332784	2.933550712	2.972855254	3.453790458	3.147731254	3.373228556	2.925863253	2.931945493	3.036672575	2.971886709	3.479783352	2.93208972	2.932845869	3.411705205
ENSMUSG00000002372	5.761274824	5.773934464	5.85844391	6.107701457	5.667794608	5.888495325	5.904163729	5.87024543	5.101793221	5.608150127	5.650091281	5.638746765	5.792490103	5.631206232	5.776942648	5.736238293	5.755876964	5.912598863	5.830112442	5.905214161	6.071468754	6.076236302	5.679711501	5.898812902
ENSMUSG00000002379	7.279679344	7.06104056	6.89399473	7.236389603	7.116648443	7.648432685	7.144546529	6.956011471	7.063133895	7.420749983	7.190666879	6.968146116	6.958506484	7.087925834	7.063182583	6.829042301	7.292509776	6.935686617	7.072895893	6.975590611	6.92822585	6.915964616	7.384228315	6.599415486
ENSMUSG00000002393	3.72437731	3.687046998	4.081430688	3.678847062	3.777969332	3.699954986	3.811020126	3.796383376	3.666243158	3.853969493	3.682715561	3.631550331	3.767331083	3.549135637	3.75267531	3.860942546	3.744775972	3.896111619	3.747388283	3.740939788	4.047176029	3.554620852	3.691757683	3.581550413
ENSMUSG00000002395	7.017143423	6.598655778	6.929470429	6.475514618	6.867709723	7.089520913	6.481101789	6.432106231	6.621320397	7.170200478	7.090036043	7.00612823	6.819443521	6.944351248	7.21468149	6.992729844	6.904042233	7.408216866	6.721476266	6.954998561	6.563891786	7.278147545	6.578373034	6.436658746
ENSMUSG00000002396	5.105496616	5.531871284	5.547611221	5.654825154	5.908961698	5.73559125	5.122484958	5.657464577	5.204912964	5.317688129	5.395317753	5.479057876	5.49995312	5.263151396	5.526642949	5.780185234	5.657888101	5.318084275	5.480447327	5.182810238	5.414963394	5.5863082	5.288199941	5.877526546
ENSMUSG00000002409	1.263736135	1.368837448	1.329049245	1.263420832	1.263084712	1.349248277	1.265094903	1.303418185	1.264892549	1.493060793	1.338318628	1.265205482	1.371830261	1.416319362	1.26325957	1.263702096	1.263342979	1.287216828	1.325876167	1.264057635	1.278804211	1.264848974	1.354572843	1.354883984
ENSMUSG00000002413	6.060898324	6.220246447	5.822311215	5.997497085	6.318770078	6.272216893	6.248990137	6.509866944	6.326974787	5.852655843	6.068883276	6.154549849	6.540470851	6.332003262	6.274581995	6.055159161	6.01925678	5.994160756	5.942679757	6.150988212	5.553253783	5.77191096	6.453300636	6.263417892
ENSMUSG00000002416	7.883911275	7.753058557	7.810653623	8.199267029	7.875900938	8.148848503	7.835337123	7.711668621	7.84834632	8.012704259	8.143325659	8.201675369	7.826556165	7.873114823	7.866930769	7.902355045	7.98683708	7.665347004	7.914009768	7.925652707	7.99962622	8.035121316	8.226673895	8.32939918
ENSMUSG00000002428	5.867585661	5.46235163	5.913356706	5.480350907	6.078032186	5.275829366	5.954416615	5.531893274	5.567899335	5.862442858	5.655381061	5.675572675	5.695027007	5.99863337	5.586940354	4.798447587	5.758555474	6.042499581	5.27797039	5.82817232	6.024870919	5.532739239	5.811949902	6.19771922
ENSMUSG00000002455	7.394792703	7.555052546	7.368418276	7.503046818	7.389382147	7.535174053	7.352897925	7.599411191	7.524430066	7.708477193	7.495105151	7.659938219	7.393618565	7.700396482	7.446695771	7.245064428	7.397647123	7.204142438	7.819424901	7.41693798	7.145951615	7.382969471	7.477455625	7.790004472
ENSMUSG00000002458	6.263386703	6.098073493	5.886715371	6.089882352	6.312014957	6.275635904	6.302676831	6.143243719	5.965323176	6.199879809	5.850942494	6.364340513	6.303121568	6.412531813	5.924255357	6.507821153	5.919856279	5.903741982	6.152412518	5.90489002	6.001220284	5.86734569	5.956313004	6.435942861
ENSMUSG00000002475	2.775426811	2.698928331	2.830488485	2.681973814	3.068417439	2.859127888	2.737351581	2.767156775	2.844741846	2.709281943	3.089960124	3.112580544	2.812047977	2.693457464	2.6814614	2.682866278	2.898514488	2.686378602	2.78552302	2.683992157	2.978690567	2.801548347	2.929079372	2.929854756
ENSMUSG00000002477	8.209259305	8.332058106	8.564695844	8.714951996	8.41310003	8.612006661	8.315881931	8.005813247	8.511775283	8.485297484	8.288069232	8.369728292	8.191097017	8.367868974	8.912305258	8.607097199	8.508689541	8.450777221	8.052410373	8.275442554	8.684695718	8.536388761	8.704753358	8.803579227
ENSMUSG00000002486	3.872723316	4.18312057	3.840814646	3.858391481	4.150880432	4.235097037	3.868701158	4.098868437	3.903451164	3.931784156	4.008773332	3.894407714	3.902493995	4.029967951	4.159166314	3.97818254	4.019461427	4.27010422	4.153243899	3.692312139	4.089621023	3.881312672	3.949485104	3.699202745
ENSMUSG00000002489	5.888614988	5.915559689	5.880483987	6.072962008	5.895089662	6.091068336	5.851208427	6.05553488	6.260753184	5.898077293	5.892129972	6.2608668	5.650158689	5.922028528	5.974817633	6.084480489	6.101774961	5.931397467	5.83853348	5.985967659	5.916624732	6.246341131	6.051097934	5.672356524
ENSMUSG00000002496	4.068926509	3.875919729	3.780298316	3.676629796	3.94380017	3.769135046	3.737602678	3.788766233	3.815612328	3.896544836	3.844550373	3.925484612	4.098041147	3.900773381	4.066411769	3.889050415	3.953564975	3.922730625	3.929748955	3.729123828	4.008998642	3.924636995	3.916670022	3.641705291
ENSMUSG00000002500	0.55650653	0.5561332	0.555684824	0.556241226	0.555957761	0.841046913	0.63740931	0.556901966	0.557474586	0.557268532	0.556060792	1.009872346	0.555834673	0.555535757	0.556105309	0.556477917	0.556175628	0.557408948	0.558937405	0.556776447	0.556058716	0.55743825	0.557591914	0.557607548
ENSMUSG00000002504	-0.927450105	-0.974607892	-0.974697571	-0.974586196	-0.896924039	-0.973353124	-0.972641659	-0.974370655	-0.973012938	-0.973483286	-0.974622414	-0.97244379	-0.961727236	-0.974727254	-0.974613487	-0.912858689	-0.974599375	-0.973160718	-0.970115423	-0.974478195	-0.97462283	-0.973094516	-0.972753329	-0.972719163
ENSMUSG00000002524	7.211320365	6.914359646	6.909754899	6.718507575	6.779599083	6.615468074	6.895266603	6.88288997	7.05568571	7.122303743	7.25962104	7.28323021	6.847874056	6.934800933	7.056751458	6.9614048	7.343239627	6.924494611	6.992415169	6.562756046	7.012373286	7.1800289	7.117226642	7.255807099
ENSMUSG00000002546	7.642314828	7.365940458	7.708591278	7.750584227	7.313312633	7.207110644	7.622312549	7.294094881	7.638730406	7.070911382	7.707730489	7.722021287	7.5832667	7.14502579	7.592182227	7.714440555	7.407762968	7.451877435	7.694241324	7.506979523	7.826799413	7.458828376	7.442234307	7.383591106
ENSMUSG00000002550	4.633300738	4.490129693	4.673922869	4.108274413	4.789429835	4.201347705	4.777000424	4.612636248	4.179708763	4.223990739	4.633049683	4.56363172	4.801654882	4.79236527	4.420754137	4.796233112	4.494675366	4.87835218	4.424365947	4.85981379	4.674360066	4.254195345	4.728563814	4.285153708
ENSMUSG00000002565	-0.292736776	-0.206470843	-0.293031919	-0.292832389	-0.292934209	-0.292439974	-0.22699157	-0.292593696	-0.292385293	-0.292460452	-0.182318672	-0.292289963	-0.292978314	-0.268788201	-0.292881253	-0.292747102	-0.292855982	-0.292409255	-0.23545211	-0.292639186	-0.292897986	-0.292398561	-0.292342415	-0.270124714
ENSMUSG00000002580	7.267395182	7.491403953	7.459151972	7.736042273	7.383214933	7.186625385	7.410336711	7.60840104	7.545858682	7.551890317	7.400092906	7.205896226	7.556325269	7.241029372	7.606545228	7.427423367	7.033279261	7.287470353	7.932623296	7.466559977	7.209362605	7.422379416	7.567591284	7.202910267
ENSMUSG00000002602	5.956310418	6.282803237	6.532496249	6.166505636	6.457617918	6.159274607	6.516962948	5.86034529	6.060015219	6.194761327	6.455625276	6.450961209	6.722303802	6.232908811	6.485035366	6.24369717	6.593826161	6.618631549	6.257001538	6.005522836	6.019753432	5.912569906	6.435047707	6.389693579
ENSMUSG00000002603	6.229788001	6.766548744	6.489584187	6.396979388	6.457460201	5.862131325	6.07968449	6.509081001	6.740214375	6.223007897	6.545124234	6.50548747	6.214694745	6.761207721	6.533238865	5.806260316	6.226635787	6.604266779	6.488543191	6.811593161	6.199190807	6.192984396	6.430561214	6.402633609
ENSMUSG00000002608	5.741327502	5.819136555	5.205266753	5.628187334	5.862790873	5.773580474	5.692995875	5.5485403	5.578059217	5.136731791	5.393152984	5.584237234	5.724159575	6.102417928	5.713568168	5.779335867	4.963908557	5.753694932	5.575961989	5.835328314	5.859133882	5.426395875	5.36033761	5.362040837
ENSMUSG00000002617	1.673087043	1.70580114	2.011512766	1.672619855	1.68805872	1.880885585	1.675095442	1.673784498	1.674796841	1.674432229	1.672302461	1.837944081	1.671905088	1.671380443	1.752620328	1.673036628	1.799860001	1.674680654	1.709011605	1.770070525	1.938575144	1.674732517	1.911645514	1.675032312
ENSMUSG00000002625	4.407542696	4.666817557	4.611715967	4.67126293	4.661749197	4.540078171	4.821514142	4.404783083	4.749408102	4.850165002	4.356923908	4.380167331	4.759330423	4.615775598	4.506658564	4.854070448	4.2220983	4.251907105	4.47104046	4.39571337	4.501473869	4.797944406	4.472565667	4.129016838
ENSMUSG00000002635	6.414735668	5.733781575	5.668270128	6.048205519	5.951966733	6.549530321	5.971113062	6.370469337	6.240498301	6.174671451	6.331483858	6.179943575	6.30705462	5.627265301	5.984529553	6.555150547	6.238312671	6.29520036	5.940672608	5.906338591	6.110626294	5.913565045	5.908670066	5.910938364
ENSMUSG00000002658	5.398043481	5.180917352	5.308013645	5.53427533	5.334125632	5.766028592	5.729397207	5.165064158	5.75857662	5.878995887	5.434243438	5.742757379	5.485051458	5.511440645	5.572492177	5.860170856	5.13074809	5.45764101	5.315948604	5.740460784	5.350744783	5.813872263	5.436398819	5.359304125
ENSMUSG00000002660	4.158282237	4.570978917	4.421549943	4.615226362	4.309425377	4.523332631	4.190774254	4.439680278	4.552432084	4.085911092	4.448385616	4.098217589	4.366821915	4.342690303	4.408643682	4.30106342	4.2902011	4.601191272	4.418561499	4.481408018	4.181865401	4.534418154	4.620458639	4.351978769
ENSMUSG00000002661	3.982954933	4.29735818	4.53155728	4.533881144	3.85865381	4.228590256	4.050869092	4.579366641	4.456921939	4.153387355	4.168525436	4.121256241	4.014985036	4.274056844	4.316480239	4.132604871	4.324942141	4.436352331	4.048311566	4.34380178	3.981008727	4.237130643	4.113588106	3.954246763
ENSMUSG00000002668	4.493759945	4.465054452	4.455976958	4.370281837	4.761298154	4.679023375	4.336335834	4.591000923	4.346666806	4.588093163	4.480705477	4.938939465	4.038240047	4.338144839	4.155096318	4.376899439	4.378138187	4.674694064	4.245732855	4.464703389	4.51523891	5.060334618	4.506167224	4.061660266
ENSMUSG00000002679	5.675071439	5.781604213	5.422816522	5.25451774	5.637600481	5.7318677	5.129595146	5.447687572	5.343782298	4.99377503	5.401923777	5.450701432	5.399113763	5.190163552	5.486010852	5.407485422	5.644206724	5.693290849	5.820830817	5.642047419	5.042730909	5.509772647	5.630225357	5.293521023
ENSMUSG00000002699	6.509602845	6.101155529	5.970336014	6.385095332	6.144980016	6.006323827	6.922997348	6.308233653	6.407794549	6.331282373	6.538306038	6.124809026	6.550372554	6.430266551	6.179967595	6.175813101	6.25983772	6.376571056	6.768408072	5.979550727	6.057474831	6.401162397	6.637422262	6.007166745
ENSMUSG00000002718	6.308161151	5.997720686	6.646891064	5.830075554	6.165377052	6.250570297	6.143941	6.007364397	5.966275938	5.711672924	6.225953918	6.732083222	6.2604477	5.978266089	5.867198629	6.097552433	6.555585308	6.562678892	5.919299952	6.288158262	5.867799748	6.209710795	6.336823083	5.972671605
ENSMUSG00000002728	6.873860447	5.982601423	6.40383498	6.609530796	6.36158491	6.115581558	6.302079728	6.50603252	6.410043783	6.131088388	6.154167771	6.208773615	6.392612044	6.778523914	6.788718421	5.998500541	6.867244255	6.544222235	6.090309428	6.759779233	6.440424103	6.403364131	5.824072296	5.60303363
ENSMUSG00000002731	5.809291151	5.859022035	5.395900494	5.555315301	5.675998753	5.644380087	5.163752104	5.686240847	5.678100959	5.571375959	5.461431892	5.764532169	5.472811134	5.630991273	5.671771633	5.938491011	5.853570713	6.114168085	5.69888308	5.748097893	5.523252961	5.537733846	5.791674966	5.49804286
ENSMUSG00000002732	3.178625199	3.291277508	3.168153918	3.063628591	3.33687229	3.131710723	3.321539938	2.986759032	3.033648544	3.218493294	3.029297427	3.311111768	3.223139468	3.179355748	3.182835109	3.132873154	3.119806033	2.988758895	3.081869633	3.367763755	2.983449226	3.033150473	3.120779217	2.989544356
ENSMUSG00000002733	7.304467967	6.655935091	6.594082623	6.697310424	6.543321264	6.662379408	6.687995806	6.436123342	6.506531851	6.685850176	6.465158266	7.106544886	6.784763884	6.530634208	6.603156005	6.795866602	6.209904935	6.536054226	6.730638204	6.797663021	6.851152176	6.879872529	6.881040187	6.52011326
ENSMUSG00000002741	9.328380514	9.076769165	9.468129862	9.447140605	9.317659242	8.984978134	9.231400865	9.056920513	9.371950952	9.370255186	9.292928038	9.372451158	9.239458046	9.322445158	9.515721331	9.142528473	9.323333581	8.962804218	9.109367439	9.021963278	9.088564488	9.125508004	9.275562464	9.201811483
ENSMUSG00000002748	7.852782314	7.773304903	7.559047677	7.880764212	7.644864453	7.871909375	8.375434486	8.206335467	7.827737016	7.564829881	7.673156163	7.760584882	8.015336424	8.125521459	7.994692387	8.082371474	7.994108689	7.888699359	7.965548949	8.138776329	7.959209949	7.920949777	7.500272751	8.16193269
ENSMUSG00000002763	3.809580535	3.742231474	3.939721203	3.83334886	3.772766226	3.666501623	3.986153133	3.970279961	3.835064895	4.072595928	4.02476817	3.602909219	4.006529262	3.94979472	4.030166335	3.807691967	3.583061769	3.574096793	3.891991401	3.689765602	3.779635957	3.794989744	3.897072246	3.762485789
ENSMUSG00000002767	6.039340719	6.028600093	6.052832997	6.010941607	5.99721691	5.957670331	5.956103446	6.049007328	6.217904516	5.899763567	6.165803714	6.252172741	6.240143979	6.337057263	5.790133334	5.747977306	6.151025196	5.855351924	6.013469914	5.890924309	5.946775836	6.441106173	5.732427683	6.269158784
ENSMUSG00000002768	4.931218295	4.596952662	5.260479741	4.694890025	4.965555132	4.982197196	4.959766517	4.932148522	5.233125195	4.377152922	4.836771102	4.801740389	5.033223395	4.643585072	5.131953202	4.854786111	4.929368678	4.554707826	4.857417396	4.684124441	4.544437672	4.981256443	5.204169334	4.970974679
ENSMUSG00000002769	-1.025244434	-0.951112076	-1.025429404	-1.025304343	-1.025368155	-1.023766201	-1.023019376	-1.024834303	-1.023409108	-1.023902833	-1.025344985	-1.022811673	-1.0253958	-1.025462776	-1.025334965	-1.025250904	-1.025319128	-0.893074067	-1.020367586	-1.025170781	-1.025345452	-1.02349474	-1.023136596	-1.023100732
ENSMUSG00000002778	8.669347096	8.570347074	9.144676442	8.835549635	9.160978475	8.788677339	8.660111803	8.263278641	8.481963942	8.734181594	9.023148008	8.525237953	8.81209298	8.576850171	9.098206262	8.924097626	8.800469364	8.747717498	8.775354175	8.345019818	8.674972812	8.640927341	8.697086572	8.815581075
ENSMUSG00000002781	2.94533845	3.360256471	2.941359361	3.314212644	3.06928792	3.147100621	3.221318139	2.990979919	3.549939456	3.019456666	3.186176375	2.951274837	3.020383747	3.037773497	3.060306127	2.945200023	3.353768644	2.949699893	3.082652245	3.236813711	3.273173948	2.974919393	3.237458765	2.97665442
ENSMUSG00000002797	3.901205021	3.295776133	3.626498235	3.386608237	3.438144495	3.303404541	3.73943127	3.407504932	3.660012665	3.461116602	3.347712128	3.564474763	3.373540844	3.321483257	3.489812769	3.496318863	3.689175739	3.35375036	3.497767851	3.859147751	3.812982359	3.604795365	3.405576995	3.537636974
ENSMUSG00000002803	2.93058582	2.987980215	2.82245404	3.020995163	2.72676499	2.99161969	2.733001001	2.866695368	2.926331482	2.73161248	2.836300508	2.852743126	2.893423036	2.993708422	2.776605078	2.765716615	2.952734267	2.755725512	2.85750728	2.960813614	2.743666207	3.171171039	2.80436568	2.757495861
ENSMUSG00000002804	3.800416801	4.467976266	4.243344154	4.129944658	4.212201559	4.186818418	4.379201416	4.039712942	3.819875849	4.22803641	4.203605611	3.770683883	4.301507351	3.765486591	4.052800297	4.140072205	4.123371112	3.976312829	4.192869279	3.944395964	4.074411264	4.288154637	3.847482947	3.769502507
ENSMUSG00000002808	-0.158656884	0.122556952	-0.159054508	-0.158785511	-0.158922683	-0.158258721	-0.158103143	-0.1377116	-0.158185549	-0.158286137	-0.158872856	-0.158058119	-0.158982164	-0.1591264	-0.158851316	-0.140148461	-0.158817278	-0.158217607	-0.125987454	-0.138433078	-0.158873861	-0.158203298	-0.158128211	-0.086821089
ENSMUSG00000002812	7.364834846	7.218170446	7.003976274	7.536339678	7.327885476	7.543259731	7.666677888	7.05896989	7.253012305	7.491123077	7.255410727	7.429255641	7.537727683	7.312046669	7.199188412	7.43946263	7.343797782	7.230835578	7.273874214	7.583688188	7.269205713	7.456367159	7.461289821	7.531233538
ENSMUSG00000002814	3.789723061	3.933838768	4.393338882	4.032632333	3.94432568	3.940963856	3.767566315	3.897467974	4.261784227	3.881466122	3.966032849	3.862756512	4.055550844	3.989887362	3.833994139	4.129447535	4.284230093	3.713630418	3.83270099	3.819622821	3.940601466	3.984360303	3.834719643	3.691662469
ENSMUSG00000002820	2.807101314	2.916810513	2.759223551	2.767163495	2.893647109	3.049792373	2.856233464	2.776539484	2.736773548	2.78171844	2.977749301	2.737770823	2.847348023	2.859161545	3.130605407	2.889770475	2.731809831	3.038487552	2.834861639	3.098352387	2.731363575	3.12114664	2.918169833	2.762252988
ENSMUSG00000002825	3.225823005	3.307694814	3.098288204	3.065627544	3.070541555	3.059636194	3.15201314	3.22159602	3.041253792	2.970942553	3.074362107	2.972963774	3.225576467	3.350384513	3.090572116	3.121476964	3.228679839	3.01781137	3.272540508	3.151117955	3.088660701	3.083489905	3.226464961	3.066272795
ENSMUSG00000002833	5.25729605	5.425083777	5.487429634	5.375394119	5.393841751	5.376636583	5.547807717	5.65852171	5.244367821	5.484796705	5.122358838	4.999193559	5.472260245	5.323130663	5.611830549	5.43410259	5.486957817	5.440859578	5.225506068	5.706682922	5.18324008	5.390724675	5.540945328	5.439262703
ENSMUSG00000002835	5.229177938	5.673793281	5.360332718	5.44520247	5.724615559	5.319212165	5.092771961	5.445991532	4.994954585	5.312408713	5.70075296	5.442276832	5.295921092	5.561073861	5.161521619	5.143176402	5.746029218	5.201120527	5.33126411	5.808639928	5.816489857	5.47224884	5.410246158	4.959559932
ENSMUSG00000002844	7.249344243	7.173045061	7.507668941	7.53747864	7.595374261	7.336063193	7.494175689	7.238736595	7.461497165	7.567287446	7.579903242	7.673019383	7.545038868	7.67548703	7.673441065	7.606104906	7.427463899	7.512094139	7.370450473	7.42920281	6.884228331	6.795319313	7.411371183	7.401480534
ENSMUSG00000002845	2.645649927	2.474038551	2.811981931	2.474368683	2.754717486	2.664885367	2.771342449	2.497220244	2.47814683	2.564912251	2.522129919	2.504114994	2.488375405	2.599338844	2.569083179	2.674293977	2.684867469	2.477945335	2.655819534	2.807134182	2.582221328	2.524621183	2.50292975	2.478555142
ENSMUSG00000002846	5.226334426	5.117054266	4.696652301	4.691747902	5.069290016	5.143209274	5.179847168	4.947817942	5.02131213	5.348831215	5.193892228	5.160209394	5.163871556	5.37150623	4.863836884	5.027101612	5.613211341	5.208354012	5.196008603	5.140920547	5.315483234	5.276971385	4.865932874	4.999740725
ENSMUSG00000002870	6.450010581	6.712813074	6.337606251	6.421290911	5.949662242	6.261051446	6.524149724	6.45454347	6.456774622	6.063766197	6.120119662	6.494987878	6.50029579	6.982078561	6.104181037	6.613044519	6.155097627	6.338719702	6.036059888	6.783352554	6.039181502	5.981425992	6.075886314	5.79398169
ENSMUSG00000002871	7.716877602	7.002978421	7.757092378	7.344525014	7.335104298	7.309276616	7.936927631	7.691648542	7.955389135	7.337775457	7.716126854	6.553366045	7.679158772	7.55134367	7.200999478	7.78449146	7.67307002	7.567222472	8.088346471	7.605762138	7.123611332	7.602964536	7.673430269	7.041046187
ENSMUSG00000002881	7.438595876	7.482079964	7.19377404	7.639647351	7.011669668	7.116079674	7.130112119	7.191954019	7.034448411	7.474159012	7.446710982	7.124425289	7.39367304	6.429114208	7.14574367	7.329014181	7.622071488	7.485545041	7.164124017	7.326860041	7.526215008	7.717456161	7.110814431	7.449062576
ENSMUSG00000002885	6.550660808	6.660889715	7.053347929	6.669874729	6.838198983	6.934897577	7.169034319	6.714423137	6.461763894	6.639270058	7.258645337	6.520747954	7.227610331	6.684434406	6.114182689	6.771103521	7.030778076	6.878993789	6.982319777	6.753759004	6.010784268	6.788766991	6.893444819	6.206104376
ENSMUSG00000002897	7.898968813	7.652591997	8.359519492	7.382268178	8.237402079	8.034098881	8.103490215	7.533219413	8.58833918	8.364620312	8.413141711	7.874320614	7.878179886	7.648148773	7.94164027	8.026307538	7.991079885	7.964947045	8.733882141	7.700877122	8.66785556	8.390461498	8.589566013	8.571950999
ENSMUSG00000002908	-0.652267198	-0.654179605	-0.669532861	-0.608221601	-0.640957173	-0.669069389	-0.668978343	-0.669189729	-0.669026586	-0.669085419	-0.669427395	-0.668951968	-0.669490882	-0.669574547	-0.669414876	-0.669309835	-0.669395088	-0.669045343	-0.642593303	-0.598322287	-0.669427979	-0.626477628	-0.646680042	-0.668988547
ENSMUSG00000002910	2.14030086	2.24874144	2.207144151	2.252491153	2.1390105	2.142231414	2.142985022	2.141232897	2.503553234	2.186385875	2.365528844	2.14320304	2.211123447	2.401156214	2.33023414	2.140233492	2.279208475	2.272521628	2.264006877	2.253568973	2.186842013	2.142499924	2.318484847	2.142900638
ENSMUSG00000002944	11.96267969	11.51415915	11.86359864	12.04898286	11.35187654	12.00194493	11.75649624	11.49553346	11.84711716	11.73762286	11.47674549	11.90513697	11.48268526	11.82959659	11.75899757	11.75539233	11.6281457	11.72009673	11.472347	11.51494327	11.69272277	11.78080864	11.35330926	11.68944205
ENSMUSG00000002948	5.216666327	5.274709701	5.013775569	4.830158793	4.682403065	4.533059044	5.133917553	5.126310983	5.45678359	4.899650182	5.163341138	4.996721824	4.976351506	5.227314444	5.311202943	4.870111957	5.356686347	5.304283067	5.427772897	5.134178615	5.409198665	4.878090883	4.851712338	4.674620869
ENSMUSG00000002949	5.928931058	5.591072812	5.758409279	5.632165222	5.852185644	5.849858498	5.800913124	6.167048159	5.99334946	5.806096176	5.668536943	5.089062529	5.800999509	6.060005765	5.960066404	5.454518428	5.756989328	4.891199563	5.887786424	6.377031542	6.265691479	5.856196396	5.831455631	5.320912419
ENSMUSG00000002957	6.326407882	6.438795589	6.805535902	6.472863651	6.585459466	6.897641618	6.471468229	6.418869936	6.168801364	6.443434623	6.225088115	6.224255834	6.795477739	6.511174864	7.072083016	6.537145114	6.351625856	6.582772682	6.770237564	6.446131567	6.708360541	6.48516518	6.441174453	6.330935467
ENSMUSG00000002963	5.024349156	5.145357051	5.202881602	5.022031219	5.07935081	4.889274317	5.205488643	4.997407025	5.061969969	4.813860955	5.186244281	5.059658355	5.145797234	4.836674621	4.744252413	4.71527584	5.372938545	4.963361288	5.087326897	4.606748221	4.918430004	5.072407383	5.273834121	5.061522372
ENSMUSG00000002968	5.803139493	5.531027452	5.479546029	5.704360319	5.705870536	5.482173602	5.249965386	5.643149896	5.641545526	5.405198501	5.412229083	5.628213917	5.353358132	5.748800739	5.722577123	5.290153717	5.298294304	5.784211634	5.48896284	5.690901205	5.401661892	5.299995576	5.48831698	5.282914468
ENSMUSG00000002981	7.356147518	7.389288245	7.221178058	7.189716329	7.589039977	7.127437108	7.530367096	7.236610124	7.413013767	7.666737135	7.457648001	7.657529293	7.365447775	7.369467393	7.380401952	7.533497806	7.398317189	7.064998827	7.331557562	7.185290037	7.46492206	6.897445572	7.154739369	7.236685084
ENSMUSG00000002983	5.662399676	5.638604191	5.368378058	6.230451175	5.604989259	5.44152322	6.089774425	6.409883871	5.793133482	5.799168237	6.319964723	5.431541439	5.600510354	5.574924101	5.557893367	5.125044475	5.687509311	6.050259374	5.841131958	5.849695034	6.208188512	6.174666492	6.100767832	5.731541157
ENSMUSG00000002984	6.230493476	6.559404396	6.727254469	6.614004872	6.619853804	6.495883482	6.435289976	6.758891895	6.783615357	6.52457669	6.869658753	6.85076817	6.642454906	6.830959916	6.701851367	6.414490379	6.64213652	6.944561805	6.34592865	6.45306274	6.883534448	6.303714846	6.846022844	6.673881463
ENSMUSG00000002985	12.90861691	12.15102841	12.64741666	12.38187276	12.58309749	11.86207536	13.13535367	12.22148283	12.83471353	12.41949847	12.76036404	12.05947476	13.04294221	12.34721646	12.38777459	12.63659015	12.33207748	12.48513484	13.08777939	12.54754036	12.27722282	12.58856325	12.68425968	12.40822774
ENSMUSG00000002992	-0.270120457	-0.420261736	-0.420431577	-0.420220719	-0.420328269	-0.4198072	-0.419684927	-0.419969004	-0.419749701	-0.41982874	-0.235515516	-0.419649529	-0.420374888	-0.420487897	-0.42027232	-0.420130714	-0.420245631	-0.419774894	-0.417933649	-0.420016931	-0.420289996	-0.396865128	-0.419704633	-0.419698625
ENSMUSG00000002996	6.870209154	6.998932083	6.782706369	6.927149788	7.061838488	6.581742205	6.785977382	6.809812179	7.170538401	7.092379139	7.027473904	6.764679588	7.18187745	6.849107973	6.223192404	6.856303364	7.150895352	6.630110629	7.277689659	7.091709008	7.172358408	7.110120195	6.577164161	6.816513259
ENSMUSG00000002997	5.968214679	5.876176021	5.593245691	5.827572183	5.642332067	6.422967799	5.962338197	6.299001489	6.260654826	5.732866019	5.97164323	5.708850917	5.532055908	5.738944351	5.943253521	6.182116615	5.832787161	6.257325929	5.562625737	6.187149365	5.764825794	6.172158553	5.734837126	5.501500533
ENSMUSG00000003031	7.221662677	7.868198537	7.741163332	7.77524456	7.572709898	7.390472017	7.512449123	8.177187992	7.536398835	8.127226411	7.671758077	7.422982249	7.532753554	7.71379464	7.634796848	7.77390754	7.105027471	7.152037956	7.258943432	7.969157159	7.576347279	6.920910919	7.532846256	7.401261102
ENSMUSG00000003032	4.544933238	5.042332425	4.450462793	4.896559394	4.502715364	4.469089487	4.841285922	4.666903148	5.242184232	5.387190049	4.789989507	4.738397489	4.674829706	5.122816498	5.028247702	4.542777534	4.755244833	4.567147568	5.320886421	4.396921209	5.020212914	5.349271629	4.964887208	4.904469846
ENSMUSG00000003033	6.352788316	6.482009638	6.503641661	6.444664906	6.351804854	6.683379016	6.284191423	6.331336485	6.374292569	6.639806135	6.683852626	6.886054793	6.535357427	6.746969329	6.585336013	6.215455664	6.428614722	6.739427597	6.634248291	6.75104151	6.529095118	6.729755038	6.598075192	6.397521009
ENSMUSG00000003037	8.223319143	7.933711336	8.282988999	8.57441912	8.55756134	8.131928536	8.229715657	8.307888019	8.385073892	8.418234868	8.428705846	8.297056576	8.291708995	8.038671107	8.578806314	8.187195087	8.323654281	8.432747346	8.222427396	8.087985575	8.359027932	8.130724572	8.412614114	8.424244292
ENSMUSG00000003038	5.29583599	5.408430911	5.336479026	5.269296812	5.339657732	5.457778141	5.644600777	5.491764235	5.122994835	5.579298018	5.598102658	5.58734268	5.140691745	5.479068788	5.576112387	5.162679548	5.425298707	5.429928219	5.566189333	5.169044093	5.029318643	5.636910288	5.531174568	5.427668311
ENSMUSG00000003039	8.428435369	8.403162502	8.364700597	8.316887812	8.809253998	8.76086467	8.770042759	8.488986183	8.856773797	8.646394471	8.547182319	8.630359657	8.660111167	8.079907227	8.445751668	8.870374284	8.639548076	8.92018857	8.858929825	8.675845306	8.336161846	8.784677643	8.548951724	8.787639737
ENSMUSG00000003062	6.222277934	6.35916227	6.230202982	6.334745679	6.753812102	6.169696786	6.222313189	6.293030328	6.241600362	6.437103282	6.388709253	6.436197174	6.404890372	5.982240267	6.309592645	6.636250351	6.266190564	6.637816795	6.165585704	6.180752132	6.51249567	6.269139831	6.459803625	6.676229708
ENSMUSG00000003068	6.886746033	6.673513339	6.710884729	6.483767085	6.727109498	6.52562907	6.757900244	6.928410599	6.818314773	6.784160617	6.678964199	6.589899201	6.603485856	6.532845625	6.802690806	6.546897609	6.62588996	7.171937097	6.927782626	6.61407753	7.094298495	6.262096384	7.12557113	6.852889565
ENSMUSG00000003070	1.378779334	1.378269998	1.377659939	1.533966022	1.37803108	1.379900029	1.38033788	1.563366181	1.380105961	1.56148222	1.440574821	1.380464589	1.435844712	1.40395014	1.378231998	1.378740253	1.458337836	1.380015739	1.526605258	1.379148371	1.37816853	1.622471148	1.514614387	1.380288842
ENSMUSG00000003072	7.90174356	7.947685291	8.242915069	8.354610271	8.154367471	8.535477697	8.026638695	7.953808396	8.227298704	8.015904681	8.451097717	8.099052462	7.727534498	8.215382304	8.002766733	8.160520206	8.220826559	8.600226759	7.934126085	8.050192476	8.155545262	7.759914217	8.077352627	8.228903403
ENSMUSG00000003099	5.862667304	6.604448187	6.385950802	6.485698279	6.274062183	6.063890833	6.561948755	6.41846576	6.301616663	6.403284046	6.382269348	6.399040376	6.473606914	6.209409347	6.476228964	6.245314837	6.320171608	6.72562295	6.053472901	6.508072579	6.074344128	6.316445585	6.353645354	6.387269868
ENSMUSG00000003119	5.895277143	6.182907837	6.503303734	5.803070555	5.963508004	5.665852944	6.572773955	6.088629578	6.087382351	5.721096058	6.250211243	5.719499371	5.966278151	6.184815866	5.643971289	6.033344971	5.889130396	6.160408923	6.05129961	5.867821192	5.936129838	6.24307109	5.55686033	6.660605084
ENSMUSG00000003123	4.195697398	4.345910433	4.613000777	3.962132797	4.194194454	4.370795733	4.257593907	4.137400382	4.300499418	4.381190384	4.302992214	4.224106704	4.432107339	4.234454239	4.688229662	4.334032637	4.171019668	4.223475435	4.504542516	4.055688484	4.501946306	4.166764464	4.272935601	4.088521957
ENSMUSG00000003131	7.073164314	6.673727365	6.609076586	6.433685423	6.61216672	6.915603625	6.704970146	6.906765284	7.068492636	7.137595913	7.021269144	7.102523478	6.824055087	6.778384862	6.792134118	6.742460484	6.571375774	6.716795061	6.797473162	6.849856679	6.626441406	6.96200976	7.072847432	6.959338231
ENSMUSG00000003134	5.346196354	5.730993944	5.725106259	5.438330174	5.899034079	5.330312917	5.944452814	5.610762257	5.545190037	5.290250592	5.761111794	5.303119819	5.933989124	5.325671222	5.447650761	5.487739528	5.666635352	5.602465002	6.041329079	5.633758077	5.306058278	5.290936007	5.640594611	5.378812816
ENSMUSG00000003135	5.524326252	5.478392539	5.914682671	5.439825568	5.490173037	5.552518744	5.31189747	5.639153051	5.4846539	5.036748091	5.113292593	5.545058607	5.546911868	5.381364307	5.552568524	5.548560437	5.356817508	5.165531397	5.235469221	5.65623095	5.214522068	5.531508724	5.767942899	5.417319831
ENSMUSG00000003153	4.856129045	4.943002968	4.93508612	4.797824536	5.429829919	4.4464458	5.059060041	4.611309217	5.334965845	4.635069122	5.146659678	4.752705719	4.643426307	4.981396781	4.881769258	4.980236872	5.024368157	5.460921209	5.129346892	4.499000463	4.736255284	5.021029083	5.053227393	5.34324505
ENSMUSG00000003154	6.037718072	5.545172986	5.77650129	5.929743288	5.64477176	5.805253534	5.637754106	5.855879594	5.630803451	5.957602595	6.073772558	5.328082041	6.099602101	5.618498518	5.900615974	5.963091074	5.595707043	5.970728113	5.903308561	5.696554435	5.574975309	6.0151651	5.553282198	5.602748773
ENSMUSG00000003161	8.025943717	7.731616796	7.946550483	7.999027491	8.400696108	8.272932573	8.21920606	7.890262937	7.904807509	8.085104668	8.195319863	7.937246648	8.572063277	8.080447948	8.538247241	8.262798956	8.326748042	8.29583395	8.291838133	8.17697068	7.747475448	8.148367062	8.235871183	8.686559833
ENSMUSG00000003166	5.312035825	5.631377267	5.174430038	5.417525752	5.2287073	5.810647745	5.398572456	5.404467848	5.044654311	5.06551238	5.357547862	5.438039286	5.2195179	5.528586529	5.240702336	5.114658927	5.578974344	5.297501526	5.206939829	5.326355184	5.422276113	5.4143928	5.651273569	5.71625492
ENSMUSG00000003184	5.576890482	5.10756596	5.291614053	5.012964229	4.976544828	4.745268174	5.073195286	4.828156265	4.991921017	5.050888311	5.023162234	5.203554749	5.335152956	5.34564166	5.209217306	5.287517699	5.323281439	4.729242976	5.138356527	5.187816902	5.136095415	5.052865284	5.052114985	5.175157673
ENSMUSG00000003190	2.837796186	2.934741858	2.927395657	2.993923695	3.025373922	2.889616732	2.917797718	2.983428768	3.060950543	2.999790168	3.169748716	2.96173767	2.909244657	3.045155711	2.817123375	3.047692938	2.801719809	2.988002384	2.811203751	2.912258504	2.816734091	2.970677517	2.956910362	2.82970698
ENSMUSG00000003198	3.304471438	3.169699481	3.120527325	3.486524628	3.22292853	3.252757116	3.283320416	3.165154896	3.352720944	3.127482965	3.183251647	3.17700871	3.294404681	3.495904308	3.184300085	3.141707745	3.448062105	3.349510264	3.376546828	3.578616667	3.393055774	3.295443585	3.461098612	3.377383582
ENSMUSG00000003199	5.625444606	5.547853974	5.338614775	6.008958699	5.916314248	6.064524887	5.614513889	5.756856184	5.454772167	6.623508628	5.524191955	5.321863252	5.440776362	5.704814833	5.511567335	5.910046726	5.634643921	5.164669685	5.416801863	5.671800064	5.318092447	5.887931279	5.517542309	5.550535598
ENSMUSG00000003200	7.111293303	7.47973242	7.681018675	7.784788159	7.988335497	7.810515171	7.611314494	7.662503153	7.63343291	7.780925913	8.092143653	7.937336711	7.635231468	8.018081949	7.93062616	7.737457876	7.828248819	7.676349923	7.717238278	7.839603378	7.898396964	7.761483163	8.19267439	7.713290272
ENSMUSG00000003206	6.021511368	7.107605309	6.723542184	6.916560346	7.189016604	7.00639363	6.961188634	7.070701812	6.801010466	7.062194203	6.986292795	6.816083035	6.669489766	6.630349852	6.889269986	6.662702324	7.049626355	6.805236731	6.8730479	6.991546563	6.830699815	6.720216322	6.842241881	7.274116377
ENSMUSG00000003208	3.291433332	2.93701058	3.239284051	2.971938298	3.112270221	2.915174465	2.918188896	2.971541448	2.892429425	2.891558327	3.053600963	3.119365691	3.235609496	3.284773176	3.041948624	3.188941438	2.970058326	2.892151907	3.019300656	3.090834976	3.053491083	3.177755467	2.941764776	2.917851758
ENSMUSG00000003226	8.057206934	8.210218881	7.953254823	7.690570306	7.972824842	7.556526869	8.185429742	8.406572499	7.989916028	8.247161762	7.783692757	8.130002848	8.006923932	8.045220354	7.880236421	7.994895601	8.000303244	8.112329129	8.185143473	8.134290246	7.908859083	7.961264047	7.887692059	7.512362368
ENSMUSG00000003228	5.169443659	5.028633634	5.262433261	4.870556191	5.035068929	5.295897809	5.030614687	4.860551939	5.030060722	5.111780437	5.111520621	5.408231222	5.11214204	5.093605685	5.238964608	5.076376539	4.863364551	5.196035576	5.324206012	4.942342159	4.926173746	4.635376323	5.343208204	5.027114077
ENSMUSG00000003233	1.400691329	1.400134541	1.456544597	1.417932877	1.520484415	1.401914918	1.402392408	1.482780347	1.617200919	1.401830738	1.400026661	1.402530529	1.399689994	1.413114773	1.417004935	1.400648622	1.626928548	1.402041134	1.404340219	1.401094477	1.823124885	1.494187153	1.47466852	1.402338946
ENSMUSG00000003234	4.408293385	4.287913359	4.600668298	4.652188639	4.641873946	4.326901944	4.179763027	4.302467492	4.588249255	4.282294334	4.553025314	4.675168963	4.738161895	4.568541171	4.623049895	4.344020802	4.365281204	4.221499169	4.306883179	4.652783618	4.563727902	4.584842003	4.645836332	5.057099746
ENSMUSG00000003235	5.287541235	4.881795024	5.283148263	5.523197944	5.119797749	5.201079021	5.460808241	4.920397236	5.09362866	4.987937469	5.310758372	5.319719543	5.189536577	5.328344439	5.194506867	5.004616491	5.294054757	5.119617157	5.323338579	5.380569061	5.449938154	5.361471614	5.170539411	5.140043345
ENSMUSG00000003269	6.32678645	6.609650273	5.979366437	6.001001264	6.239215982	6.197820332	6.273817661	6.527549075	6.390662418	5.896910783	6.369001104	6.140712989	6.116409752	6.310146822	6.457879717	5.729559946	6.111194969	6.405297249	6.595298297	6.43006728	5.644796379	5.893533154	6.393536081	5.682866468
ENSMUSG00000003273	1.494051819	1.343311438	1.356695871	1.343451858	1.343083626	1.410150271	1.500034219	1.44052695	1.454596902	1.593342718	1.34321738	1.345405239	1.357656041	1.4423629	1.390660925	1.507865168	1.343366577	1.344976826	1.40714806	1.344149207	1.343214684	1.34501526	1.345216951	1.345237483
ENSMUSG00000003279	-1.023921388	-1.023997601	-1.011524758	-1.023975588	-1.024033281	-1.022473337	-1.021766895	-1.023483684	-1.004502095	-1.02260258	-0.954873469	-1.021570423	-1.024058263	-1.012247836	-1.024003279	-0.976088814	-1.023988959	-1.022282289	-1.019258494	-1.023801968	-1.024012759	-0.986949638	-1.021877776	-1.021843852
ENSMUSG00000003282	-0.866736809	-0.866835436	-0.866953398	-0.866806935	-0.866881655	-0.86609996	-0.865257086	-0.847011208	-0.844658029	-0.866254163	-0.866854521	-0.86502267	-0.866914034	-0.866992498	-0.866842789	-0.866744381	-0.866824246	-0.865872016	-0.862264251	-0.866665271	-0.662528027	-0.865793586	-0.865389381	-0.865348905
ENSMUSG00000003283	8.468447112	8.252484685	8.196025483	8.320477225	8.162917784	8.530205193	8.467916263	8.17944534	7.742092798	8.738324048	8.341186667	8.699154116	8.193946045	8.253513081	8.669755847	8.469580393	8.450480698	8.108682712	8.739122836	8.347826142	8.490360049	8.477553639	8.409065582	7.941915153
ENSMUSG00000003299	5.845020817	5.987128091	6.125764459	5.981811097	5.555470005	5.895012962	5.824759565	5.600380702	5.748808458	6.14415707	5.507246225	5.670062145	5.854351261	5.604788955	5.537575894	6.185705327	6.117314551	5.739504148	5.609733797	6.052409163	5.956144704	5.855781524	5.651727205	5.524811107
ENSMUSG00000003308	7.181665608	7.154596404	7.388079001	7.569292375	7.338042839	7.54941155	7.188497834	7.315328447	7.128702566	6.479856975	7.084872732	7.215815493	7.034268669	6.957465968	7.082181994	7.439357744	7.526311687	6.99138113	7.343311414	7.458446582	7.253384493	7.136078626	7.130621393	7.656841362
ENSMUSG00000003316	8.809746339	9.352592101	9.314831067	9.15760803	9.08689157	9.509168105	9.36453566	9.252463784	9.468922031	9.497247837	8.969073783	9.033645911	9.207795465	9.205694195	9.577530493	9.424068655	9.007514964	9.400322079	8.900562538	9.347807616	9.382136753	9.26045343	9.101914274	9.889395549
ENSMUSG00000003344	3.843910892	3.980630669	3.97119376	4.180860447	3.855448122	3.681063284	3.957058054	3.846645397	3.929230593	3.844705553	3.9504334	4.15813158	4.06694379	3.994570252	3.966249523	4.023549735	3.798069003	3.943412864	3.913474905	3.980946168	4.00825506	3.945127924	4.040295499	3.817578853
ENSMUSG00000003345	7.081028785	6.489610178	7.062798786	6.728317325	6.239501568	7.064850368	6.061600122	6.529218839	7.163155041	6.158482425	6.852428183	6.714504192	6.944515683	6.704498009	7.018703599	6.343165703	6.728912857	6.756535824	6.77692386	6.749467191	6.74341849	6.580784217	6.482423237	6.473862124
ENSMUSG00000003346	5.550348422	5.310145013	5.516971359	5.633800487	5.501916088	5.152610687	5.165118436	5.17589794	5.338846482	5.468618445	5.180720408	4.925876216	5.37966876	5.671526768	5.430016648	5.432655921	4.965064072	6.005482133	5.554983505	5.252016254	5.128780192	5.938422931	5.63809098	6.01667282
ENSMUSG00000003348	5.688003958	5.611156704	5.691005746	5.592662986	5.604869041	5.562578226	5.893957065	5.530911864	5.71175447	5.717014827	5.550592154	5.875884875	5.746335433	5.376996726	5.910914157	5.623734799	5.789015903	5.502168776	5.427650124	5.734530094	5.308985503	5.950564374	5.524611778	5.693090054
ENSMUSG00000003355	1.134136493	1.133709352	1.299012418	1.183632836	1.133509014	1.318417303	1.387022341	1.134590154	1.135249339	1.135011827	1.133626638	1.135550249	1.133368604	1.133028128	1.165851348	1.253353887	1.243307367	1.135173642	1.254178264	1.173394578	1.133624267	1.13520743	1.135384733	1.135402783
ENSMUSG00000003360	5.677399659	5.464710359	5.412920712	5.830064877	6.153654557	5.226912084	5.824732397	5.736923665	5.560539079	5.221321475	5.576360912	5.411945906	5.574486441	5.478950119	5.362282906	5.466876857	5.899116304	5.756733136	5.679038041	5.524491749	5.70914203	5.275187946	5.428343047	5.492137258
ENSMUSG00000003363	10.57393115	10.07611781	10.16696397	10.14948473	10.35206606	10.28628331	10.58114171	10.27539846	10.31741721	10.3032775	10.54453294	10.51353348	10.50377448	10.0946044	10.28795211	10.37097735	10.59323395	10.53107812	10.6038997	10.30500791	10.10912327	10.5566837	10.77605054	10.46120623
ENSMUSG00000003378	-0.10214602	-0.10230106	-0.051662763	-0.102256268	-0.102373683	-0.10180384	-0.036015926	-0.101981054	-0.101740808	-0.003585638	-0.102331051	-0.034702913	-0.102424546	-0.102547759	-0.029865115	-0.102157927	-0.102283474	-0.101768429	-0.101119677	-0.102033501	-0.102331911	-0.101756101	-0.036747492	-0.101684791
ENSMUSG00000003380	7.756229783	7.720293833	7.385677722	7.650660846	7.946358343	7.785059661	7.880123538	7.881689842	7.753363008	7.739134184	7.671995904	8.30690543	7.988952327	7.852783259	7.969051527	7.78068628	7.628999654	7.832157894	8.26348314	7.739131887	7.902267246	7.435384608	7.73696067	7.687590374
ENSMUSG00000003382	7.556711914	7.548288889	7.43111556	7.503130327	7.6645097	7.527966588	8.563985891	7.832735927	8.603297994	8.07566282	8.304619588	7.705659583	7.63466301	7.618750802	7.740117737	7.256973338	7.367211707	7.715255769	8.574748359	7.89976278	8.187201567	8.13292734	8.144177008	7.29436337
ENSMUSG00000003402	6.693909316	6.440120351	6.756944677	6.808958885	6.579699231	6.651991382	6.674888592	6.583221629	6.902740407	6.896947764	6.990034203	6.787333412	6.728141239	6.850610956	7.093491137	6.68691985	6.736460098	6.873742358	6.822591067	6.728214913	6.716792623	6.815689185	6.777724496	7.230456377
ENSMUSG00000003420	7.143595024	6.716104129	7.191269613	6.724966672	7.083693882	6.466820682	7.358426669	7.05107766	7.131887857	6.833751369	7.129990107	6.056733465	7.725920335	6.561419386	6.687311669	6.590127076	7.038486192	7.372277779	7.768706184	7.099118041	6.659987011	6.741383513	6.164704028	7.059907911
ENSMUSG00000003421	5.666941313	5.62763121	5.63855609	5.789373015	5.629569787	6.010057405	5.782470413	6.07796562	5.251244644	5.614983936	5.685346802	5.531561665	5.718741672	5.565270821	5.513224356	5.901742556	5.363591801	4.991655709	5.8908233	6.130851249	5.798573677	5.117764193	5.960793712	5.675714298
ENSMUSG00000003423	3.871344908	3.869243597	3.707244596	4.024501222	4.41101016	4.009258994	4.104803584	3.765069266	3.938403747	3.967744676	4.047285392	4.129685488	4.136927767	4.058953752	4.051594518	4.100561896	3.903109374	3.914047869	4.034998786	3.865198267	3.816970534	4.10699575	4.322411181	4.621850406
ENSMUSG00000003429	8.209528742	8.616197832	8.811606181	8.939922868	8.883122468	9.326804287	8.36661626	8.695582162	9.094267091	9.002624304	8.903129604	9.200490915	8.505357378	8.419407633	9.039767723	8.765062619	8.858593655	8.477656304	8.32056444	8.539312582	9.127835715	8.888662086	9.08170083	9.405519326
ENSMUSG00000003435	7.195934621	6.654938774	7.091503907	6.953573983	6.914634353	6.324990719	6.720643982	6.691550248	6.766976882	7.196809256	6.890408894	6.291206969	7.298844617	6.873068069	6.897690487	7.029985372	7.198399005	7.349734706	6.8093981	7.119184006	7.15834987	6.989751	7.067519651	7.183197079
ENSMUSG00000003437	5.90169674	5.75794055	5.894233065	5.27895561	5.821523964	5.835033117	6.160328397	5.930543802	6.058041809	5.779292703	5.621030703	5.954943448	5.950782319	5.782719562	5.951901743	5.534815	5.739139982	5.567046004	5.815821287	5.291989077	5.419477179	5.930758327	6.1867095	5.804585519
ENSMUSG00000003438	4.908265248	5.083174165	4.884355479	5.164134147	5.310481292	5.47262382	5.068970198	5.293857968	5.219610829	5.494314183	4.980053744	4.928835681	5.16724857	5.426435903	5.163776826	5.377389464	5.333609043	5.225526329	5.086414797	5.29739657	5.083386326	5.032129453	4.85607214	5.048401613
ENSMUSG00000003444	3.496763314	3.298927062	3.339014612	3.143088362	3.276048094	3.349405228	3.270267885	3.171492966	3.32130422	3.470447036	3.4557939	3.209466411	3.165229583	3.357154372	3.270886206	3.332923557	3.173230666	3.222411595	3.289715899	3.304983278	3.199576745	3.11557377	3.431329168	3.227831849
ENSMUSG00000003452	0.631040945	0.64717911	0.644496728	0.630825604	0.811925018	0.676311989	0.656229559	0.746738632	0.631830247	0.631661773	0.630679388	0.632043703	0.645392973	0.643605361	0.630715445	0.649242779	0.923345253	0.631776553	0.633033592	0.65103105	0.630677706	0.63180052	0.63192629	0.631939094
ENSMUSG00000003458	4.908296016	4.848364621	4.574797985	4.723513015	5.04950217	4.938119436	4.807715343	4.805243453	4.954227724	4.946297054	5.150810408	5.026252294	4.680384863	5.148173217	5.047852839	4.904651744	5.021884699	4.854840684	4.532627206	4.990836591	4.945029107	4.453994297	5.31163675	4.768080128
ENSMUSG00000003464	7.366106801	7.079626573	7.107417017	7.636960752	7.198125827	7.264012378	6.990007517	7.316374348	7.240277634	6.878171579	6.943195816	7.269851544	7.061932252	7.076170914	6.866556323	7.293946645	7.243465233	7.085232192	7.065678805	7.023487144	7.11802874	7.084082607	6.962278747	6.651875148
ENSMUSG00000003484	4.534456386	5.15947379	4.892364023	4.867076742	4.884054989	4.413671879	4.670905045	5.163577458	4.759031197	4.624151684	5.068081019	4.632251227	5.259063872	5.231512393	4.473376512	5.166256513	5.020849216	5.247765737	5.272424645	5.010966618	4.603124647	5.122503266	4.729607977	4.770125714
ENSMUSG00000003500	6.076810173	6.435995559	6.608173634	6.618499978	6.132753005	6.580239771	6.054291113	6.784331893	6.308379002	6.173075447	6.302931058	6.445848622	5.936209622	6.529209884	6.124731421	6.308508353	6.199909848	6.378096946	6.103277247	6.405027098	6.454529063	6.154000102	6.522895773	6.471222192
ENSMUSG00000003518	8.492930822	8.552871107	8.550427325	8.323800333	8.718641403	8.834903455	8.797272759	8.622248322	8.257083943	8.537220268	8.741913542	8.770216524	8.644512589	8.788335856	8.381906418	8.47460938	8.472070443	8.145763713	8.678685855	8.544895107	8.404280231	8.837635091	8.894184172	8.58339016
ENSMUSG00000003526	2.228904523	2.354547976	2.323677984	2.228207222	2.555376725	2.231058975	2.231899197	2.419191174	2.231454257	2.417573011	2.227733341	2.456938661	2.272458591	2.240171339	2.654032127	2.247632331	2.427065518	2.231281101	2.355718952	2.3081956	2.40699004	2.365111259	2.231763871	2.231805136
ENSMUSG00000003527	3.876151073	3.761875135	3.891199628	3.947094165	4.048721433	3.92040866	3.805911502	3.769983795	3.818149129	3.612259853	4.211876228	3.810296478	4.071137468	4.354374212	3.858079583	3.748896698	3.915824411	3.588579795	3.840378719	4.064055124	3.757484804	3.588813903	3.782231153	3.616816505
ENSMUSG00000003528	5.61230592	5.597272983	5.93870893	5.874072049	5.895563313	6.006599905	5.821513558	5.903829564	6.120814002	6.388901929	5.878461422	5.554672566	5.88276754	5.89410919	5.727690102	6.211948792	6.004748481	5.366704741	5.664852811	5.574243118	6.035670139	6.03570076	6.266357673	5.789349978
ENSMUSG00000003531	3.404213241	3.425195689	3.472592322	3.54368678	3.609114152	3.609911127	3.495499536	3.336129292	3.652220567	3.442832626	3.673513699	3.456068714	3.630859215	3.552071335	3.363669	3.333929469	3.380552589	3.631638683	3.614235114	3.739259005	3.704684851	3.405511446	3.869637498	3.677162172
ENSMUSG00000003534	-0.64183351	-0.641952392	-0.64209463	-0.641918035	-0.642008117	-0.64157153	-0.488634274	-0.641707141	-0.64152333	-0.641589585	-0.641975402	-0.641439348	-0.642047159	-0.642141788	-0.509530336	-0.641842636	-0.62570548	-0.641544449	-0.638362753	-0.641747303	-0.641976062	-0.641535023	-0.641485548	-0.641480511
ENSMUSG00000003541	7.39065781	8.206051564	7.822895691	7.609502591	7.707857217	6.74835893	10.73568406	10.09656093	10.52812347	10.05399902	10.77868081	9.397162836	7.746418128	7.448887278	8.184064721	7.317738671	7.378935862	7.298416361	10.90519353	9.780909536	10.67519621	9.855439638	10.61178803	10.29689452
ENSMUSG00000003545	2.742842417	2.74114623	3.023226996	2.741637306	2.840790182	2.746550932	3.066521494	2.767654952	3.127184297	2.948732948	3.257524645	2.878593501	2.739787984	2.75364655	2.812538827	2.742712509	2.796724233	2.746932024	3.327220108	2.74406715	3.24727089	3.035238671	2.747759488	3.005674349
ENSMUSG00000003546	6.832707322	7.184571168	7.282501006	7.55221914	7.401342053	7.555597593	7.279041966	7.547491285	7.672659599	7.348178631	7.182665223	6.969447525	7.259369178	7.355938804	7.445791244	7.425124691	7.253391314	7.471395313	7.321240232	7.302185084	7.302138809	7.356262622	7.282208711	6.981879263
ENSMUSG00000003549	3.53864314	3.334664205	3.527722116	3.527814287	3.253303042	3.496361201	3.198656522	3.529474952	3.470666306	3.556923715	3.46385824	3.539853013	3.30701374	3.482394006	3.240914473	3.192402958	3.19078006	3.551342103	3.298519222	3.397838732	3.413216017	3.374369087	3.316820299	3.19846533
ENSMUSG00000003559	1.455494055	1.278038936	1.277392056	1.278194924	1.277785717	1.279762455	1.423870046	1.438435546	1.279979695	1.279681027	1.311805473	1.280357748	1.277608144	1.345918027	1.376865603	1.27853689	1.379055349	1.758260437	1.282105756	1.278968567	1.277931413	1.279927013	1.280149847	1.280172524
ENSMUSG00000003573	5.720067585	5.815335097	5.993675586	6.325860529	6.300976419	6.496961012	5.734210711	5.969269358	5.98604469	6.361673373	5.95332004	5.529548115	6.137987626	6.190251968	6.124003801	5.762563972	5.752121735	5.734212349	5.73891712	6.271542988	6.232131918	6.113940074	6.190810164	5.806520885
ENSMUSG00000003575	2.638205619	2.549240194	2.469095902	2.625989452	2.572555673	2.560371171	2.630502187	2.605329439	2.4742996	2.598731808	2.532473762	2.499658436	2.745790897	2.592854812	2.68507786	2.811378556	2.689531123	2.474107939	2.50930879	2.472264308	2.617510655	2.562853348	2.62877529	2.49863413
ENSMUSG00000003581	5.008236476	5.261196987	5.456423026	5.270884697	4.804569729	5.308946327	5.412457638	4.772041286	5.138050874	4.935129887	5.229981084	4.833383223	5.224204364	4.965468505	4.918132036	5.815411804	5.097291929	5.001628938	5.394129457	5.329555837	5.366635846	5.07148047	4.844772488	4.600463354
ENSMUSG00000003604	4.492455311	4.381721832	4.327079312	4.537858452	4.260104483	4.083592625	4.315889604	4.047186502	4.193291606	4.30479346	4.530140397	4.144412078	4.395555678	4.541705334	4.333846943	4.270111305	4.386747885	4.33220189	4.116177032	4.418264308	4.257884773	4.087968729	4.093866341	4.200777991
ENSMUSG00000003617	2.508786644	2.721845593	2.506041312	2.891118809	2.657602405	2.535277989	2.676235901	2.753174113	2.512024773	2.601362708	2.662659521	2.657619777	2.506541759	2.612101997	2.981516951	2.634456097	2.525277052	2.511805069	2.516927315	2.662948839	2.604022895	2.511903146	2.512417548	2.912644562
ENSMUSG00000003623	4.028832847	4.418407036	4.182349196	4.17053348	4.244936238	4.224523949	4.244119616	4.40360139	4.473824524	4.276392975	4.364655065	4.668055061	4.022960618	4.311869086	4.17567692	4.814206719	4.445648554	4.339554404	4.344365366	4.495326565	4.267334843	4.569395385	4.260835657	4.012921156
ENSMUSG00000003644	6.343155544	6.194843341	6.369006336	6.328841343	6.562652186	5.939400917	6.087410179	6.542706773	6.200920109	6.307275139	6.452853235	6.419933825	6.311116873	6.320089919	6.373809077	6.126335423	6.475961321	6.466266252	6.612576005	6.298941438	6.144578588	6.710632394	6.508916289	6.210769072
ENSMUSG00000003660	7.083360962	7.114694541	7.126211374	7.368633239	6.888970491	6.695414789	6.797997716	6.716336375	7.027064879	6.558610002	6.856927806	6.796244818	6.974597259	7.145724228	7.209503866	7.091932896	7.07399241	6.619050861	7.100329088	7.223693996	6.951732351	6.421897185	7.117685941	7.099484153
ENSMUSG00000003662	6.1994392	6.024303158	6.249592845	6.22173019	5.936987045	6.032990983	5.75927323	6.255387734	5.89525723	6.298908483	5.941753012	6.370853187	6.00453748	6.361637376	6.243526885	6.113203526	5.938819329	5.85922346	6.119029179	6.198085401	5.833141313	6.475076807	5.938450194	5.979748866
ENSMUSG00000003680	8.725403901	8.866056688	8.597315252	8.855198744	8.837015333	8.353189573	8.440667877	8.87617163	8.340269561	8.671436955	8.885714336	8.763837079	8.816315605	8.466472053	8.885000418	8.62600329	8.800370942	8.781369054	8.563287587	8.606780297	8.932809299	8.804304216	8.588756001	8.822201797
ENSMUSG00000003721	5.956616342	5.663910322	5.761296737	5.741230704	5.610574222	6.121243271	5.977874868	5.632378521	5.086147582	5.437457031	5.483680685	5.915405388	5.363695546	5.642219856	5.686805625	5.382100101	5.632626931	5.970591396	6.074194017	5.706577025	6.103195954	6.005131507	6.312212099	5.528644668
ENSMUSG00000003731	6.494134636	6.071387171	5.551728302	5.735928098	6.459278041	5.96691312	5.907651033	6.468712731	5.911152071	5.957998505	6.047023687	6.320380439	6.139855089	6.371720009	6.372232458	6.050445581	5.676172155	6.184687791	6.22731263	6.163999036	5.945000503	6.179373741	6.046141514	6.336249228
ENSMUSG00000003746	5.603772404	6.062919895	5.440036725	5.836060573	5.652708006	5.55903236	5.776835039	5.66687865	5.727835592	5.62104705	6.138073218	5.429189824	5.686762393	5.817658784	5.635600999	5.403069735	5.806562353	5.960585657	5.629447745	5.66983671	5.805960297	5.829378779	5.377252546	6.050283105
ENSMUSG00000003752	3.236732324	3.404102921	3.313061813	3.264236249	3.366737331	3.316390999	3.428119087	3.302396373	3.714574301	3.477893372	3.373027811	3.30766842	3.453717354	3.406573003	3.375734287	3.38329391	3.366179328	3.185376545	3.468328204	3.333531205	3.243362524	3.417789531	3.515309463	3.367382928
ENSMUSG00000003762	4.050198865	4.095256695	4.399543663	4.672090513	4.177969147	4.399799645	4.103733152	4.058829335	4.185799553	4.081256935	4.152935057	4.274770474	3.90330879	4.172006367	4.355997973	3.852791733	4.201252341	4.070285909	4.246904265	3.997904379	3.895881038	4.165532633	4.100682826	3.926148147
ENSMUSG00000003778	6.856610481	7.311293294	7.178413961	7.089734617	6.808432006	6.333618672	7.004438122	7.114262423	6.999192856	6.780319613	6.992778442	6.335012268	6.878316174	6.941655635	6.716913526	6.918242805	6.871512221	6.876855632	6.966898645	7.116558775	7.202239697	6.815655137	5.838581792	6.729514868
ENSMUSG00000003779	6.449053002	6.065765684	5.631732595	6.26875083	5.675958137	5.955329306	5.92504761	5.920595483	6.207196797	6.516253936	5.546536165	5.865359561	6.223736615	6.524160927	6.009889662	6.490475454	5.509568301	6.59371613	6.042498493	6.548717184	5.92050185	6.394577531	5.118785361	6.23034023
ENSMUSG00000003808	8.572487721	8.527241072	8.635691901	8.399916087	8.547845276	8.480492957	8.546528068	8.587853263	8.189831197	8.414836779	8.045306213	8.626614764	8.619881938	8.714578424	8.502459837	8.42999762	8.267687665	8.497051407	8.456922307	8.729408659	8.470285921	8.487476373	8.144420098	8.352379683
ENSMUSG00000003809	3.333470683	3.750960147	3.357747941	3.561411978	3.28389245	3.36144862	3.22884977	3.453723824	3.408057202	3.509164025	3.509114442	3.460200683	3.391995979	3.337566573	3.287733093	3.444749617	3.305921987	3.585214464	3.540231537	3.608962527	3.2199339	3.665107626	3.453323436	3.228649473
ENSMUSG00000003810	4.315583935	4.187860143	4.339139099	4.115506321	4.38825672	4.043559715	4.389795116	4.23023347	4.113492765	4.526524129	4.087063914	4.062950984	4.082758786	4.202465323	3.879850703	4.149204004	4.081207688	4.321591595	3.906314449	3.978177986	4.167800345	4.617656821	3.911773407	4.650126258
ENSMUSG00000003812	8.541850878	8.570003005	8.482722848	8.854904748	8.740649551	8.660928491	8.407387263	8.321355519	8.665256683	8.444998697	8.92072078	8.380446526	8.456193545	8.571779576	8.929574975	8.414004068	8.557220457	8.780970963	8.761257048	8.606703843	8.590096547	8.62568904	8.885898233	8.922971948
ENSMUSG00000003813	5.89807372	5.989796455	5.316304801	5.854653282	6.070280381	6.083539208	5.927070371	5.741743685	5.356996253	5.773800153	5.883061472	5.730916759	5.935141558	5.785217241	6.137041282	5.727059727	5.703090944	5.97926055	5.779182107	6.344151834	5.690653535	6.004865555	5.942408103	5.590637501
ENSMUSG00000003814	10.96089108	10.89978261	10.77772789	10.88621753	10.96182196	11.08583201	11.02331998	11.05044048	11.01553471	11.16613182	11.01386786	11.13682809	10.99684427	10.92255175	10.84585264	10.99264079	11.01577753	10.94678019	10.96376708	10.74001313	10.72682073	10.92965406	11.20096792	11.1165089
ENSMUSG00000003824	5.394204566	6.122663992	5.673713353	5.609996398	5.238107611	5.785520442	5.425697263	5.037272312	6.000916756	5.744758485	5.362146682	5.644585726	5.346907005	5.478486812	5.527844832	5.811506033	5.479835276	5.819670259	5.620868983	5.909290463	5.710767006	5.508331703	5.542516847	5.280338229
ENSMUSG00000003847	5.941358272	5.99501912	6.367674736	5.65556561	5.761897839	5.869160048	6.02853543	6.07638552	5.795318884	5.801897482	5.897532544	5.580876229	5.628893001	5.872371186	5.396889143	5.581844069	5.832521029	5.720177868	5.787851445	5.602270158	6.248531116	5.92070761	5.786108424	5.733786475
ENSMUSG00000003848	4.377850572	4.506446268	4.455678965	4.052433915	4.462127573	4.484990345	4.117198392	4.778382416	4.416970718	4.081331216	4.395866668	4.067405355	4.414247863	4.376039433	4.388784082	4.467310366	4.456153063	4.675207917	4.217555384	4.388691748	4.878542844	4.034614403	4.39089501	4.542638407
ENSMUSG00000003849	2.476580717	2.418680615	2.417275285	2.597116036	2.418130631	2.422419998	2.543451491	2.442574855	2.49442107	2.95061292	2.691736213	2.590225764	2.588670838	2.594637441	2.418593171	2.639555441	2.725449357	2.618440451	2.521002864	2.420698416	2.418447097	2.422776676	2.423259578	2.606571945
ENSMUSG00000003863	-0.627931179	-0.628041347	-0.628173044	-0.628009517	-0.628092957	-0.627688095	-0.62759287	-0.571839533	-0.627643326	-0.606808041	-0.528694095	-0.604377313	-0.535718618	-0.62821668	-0.628049559	-0.62793964	-0.62802885	-0.627662944	-0.6246579	-0.627851237	-0.628063271	-0.627654188	-0.627608223	-0.627603542
ENSMUSG00000003865	5.299964581	5.445524175	5.115814845	5.531668315	5.306372635	5.075013993	5.704222504	5.693467526	5.528285345	5.228898553	5.397548919	5.491323333	5.049922108	5.609582137	5.141265702	5.015959455	4.947480762	4.973535658	5.141404315	5.427875723	5.857756353	5.04925233	5.279671199	5.77588361
ENSMUSG00000003868	3.671487859	3.849944822	3.565849855	3.77085358	3.732822367	3.553763502	3.410414746	3.638413191	3.454523926	3.512777998	3.784274011	3.526079513	3.770080523	3.690911125	3.564622373	3.538331112	3.731444708	3.595253055	3.706895444	3.865944425	3.562144292	3.409300053	3.563505084	3.478988606
ENSMUSG00000003873	7.526682255	6.823276392	6.983153848	7.60621237	7.214681894	7.03059352	7.456071226	6.850330399	7.35673011	6.906776369	7.270485384	7.36316957	7.302808208	7.326961208	7.279990631	7.089791985	6.967632902	7.250345652	7.240894612	7.441773102	7.119870306	7.348410501	7.344801403	7.393049702
ENSMUSG00000003882	9.107271478	8.556170843	8.768712873	8.483621693	9.198718024	8.92177533	9.517969308	9.110397005	9.444679483	8.850912579	9.376603357	9.120647193	9.036965481	8.483686597	8.84839207	9.126964023	9.140676395	9.088625997	9.533855552	8.902527548	9.272642611	9.153065288	9.408872801	9.413366902
ENSMUSG00000003923	6.354913679	5.568913288	6.100502297	5.743298517	5.201932798	5.991444214	6.114230713	6.291240382	5.68280298	5.887686202	5.945393259	5.86729961	5.770876198	5.288413495	5.918337539	4.842727926	5.701446776	6.015841492	5.905608873	6.231007161	5.678211293	5.437525151	5.294649843	5.823039983
ENSMUSG00000003929	4.177234991	4.067150068	4.059433142	3.978451933	4.191562929	3.687364698	3.923578249	4.171580496	3.914929194	4.322234384	4.125151142	3.928273815	3.979124536	4.031628228	3.84215689	3.984138681	4.059896592	3.688063956	4.012329281	4.079612718	3.729096673	3.80803802	3.979774117	3.689711506
ENSMUSG00000003948	7.406639357	7.055864331	7.366308677	7.227282966	7.675468554	7.23211069	7.476195122	7.150378595	7.300185276	6.950255954	7.500318831	7.410692029	7.412517837	7.212812706	6.784916428	6.979975545	7.518987642	7.629822623	7.607108825	6.956574244	6.462685758	7.285235969	7.105315521	6.851409859
ENSMUSG00000003949	-0.674529294	-0.674647419	-0.674788774	-0.674613279	-0.674702795	-0.674269039	-0.56117498	-0.674403746	-0.674221166	-0.674286973	-0.674670285	-0.67396001	-0.491058768	-0.674835645	-0.674656229	-0.674538361	-0.674634014	-0.674242142	-0.670790947	-0.674443645	-0.67467094	-0.674232779	-0.674183642	-0.674178639
ENSMUSG00000003955	7.641474693	8.284222261	7.296852728	8.086974317	7.493991289	7.837411362	7.593805238	8.361094286	7.70860464	7.927566083	7.582707115	7.914608219	7.572870833	8.071137	7.802851535	7.900772101	7.823464856	7.748765654	7.677901593	8.3062787	8.099139496	7.590054743	8.046853014	7.435601169
ENSMUSG00000003970	9.896760192	9.871241285	9.744773314	9.903231827	9.320606945	9.989855758	9.621859855	9.675248812	9.880404749	9.792420606	9.3909276	9.805103698	9.546217741	9.827851924	9.911482333	9.645565029	9.433918794	9.585834592	9.482027709	10.11072433	9.768685784	9.718657093	9.50100245	9.810970713
ENSMUSG00000003992	2.213004338	2.364602057	2.193854577	2.38299227	2.305459165	2.280077861	2.198086964	2.446490476	2.262570916	2.197271378	2.348343911	2.198287741	2.208262776	2.289663	2.283386152	2.246316442	2.391940088	2.339837544	2.286303509	2.366814804	2.194656777	2.197640494	2.418956681	2.220805411
ENSMUSG00000004018	4.450635172	4.193700125	4.389807516	4.374065977	4.492946045	4.371564328	4.127796178	4.012398939	4.338047937	3.98000111	4.030773817	4.439543699	4.167234327	4.393344981	4.254446388	4.164760703	4.128019271	4.052381633	4.416025044	4.153600468	4.174077255	4.50925867	4.036360419	4.42769888
ENSMUSG00000004032	2.343050973	2.43246474	2.408224295	2.516545421	2.44810676	2.256921113	2.350853067	2.255847685	2.257302192	2.3427586	2.331301974	2.396478546	2.452448465	2.265820588	2.361879488	2.436116381	2.303176603	2.612723609	2.261037689	2.418550322	2.253713444	2.257209767	2.257600746	2.257640542
ENSMUSG00000004040	7.880549654	7.832424498	7.868791761	7.328503598	8.089171695	7.607014525	7.605338831	7.611791558	7.313599814	7.59292668	7.75594889	7.332660925	7.722886337	7.613727247	7.878576368	7.811986315	7.718535516	7.759784763	7.81481567	7.680381863	7.779547827	7.402527357	7.94672887	7.646195005
ENSMUSG00000004043	4.869896519	4.659482579	4.587293856	4.847066414	4.57275861	4.982985751	4.992183543	4.618217744	5.35585831	4.753213932	4.927110906	4.927939799	4.842910999	4.787371629	5.105238201	4.516474746	4.606802238	4.908729274	4.763452078	5.13556201	5.055099643	4.926506417	4.493191236	4.883632237
ENSMUSG00000004044	2.865831019	2.818462159	2.745883903	3.116553526	2.879099454	3.103175303	2.695358596	2.950680783	2.949030176	2.693949525	2.689411898	2.943432846	2.819627538	2.919637113	2.689579039	2.690978335	2.689843071	2.869913925	2.763342569	2.771951548	3.043120449	2.74235149	2.695165736	2.791452672
ENSMUSG00000004054	5.219389569	4.933468639	5.022159722	5.064375025	4.899808838	5.008774706	5.16336896	4.935302499	4.939213674	5.063893099	5.281275727	5.015257423	5.255080179	5.110869693	5.329617896	5.292105129	5.396638184	5.150893619	5.267193418	5.100625209	4.994529134	4.881553336	5.051451834	4.932636322
ENSMUSG00000004056	5.74679697	5.737741848	6.086417448	5.894731905	5.492851691	5.799609023	5.968722578	5.96940539	5.670152878	6.082197811	6.241448943	5.764240561	5.927729746	5.900346784	6.152426875	5.52722378	6.077789364	6.543492357	5.468357147	5.437852318	5.950663415	5.240448364	5.877405532	5.91636975
ENSMUSG00000004069	6.652876824	6.472916747	6.810646869	6.852950326	6.25135685	6.859630969	6.750395737	6.417551707	6.163825259	6.438506763	6.525724892	6.75935619	6.671645785	6.568426545	6.642732075	6.383343933	6.945632017	7.081076916	6.149638464	6.844627385	6.84820806	6.543276564	7.27641026	6.595165891
ENSMUSG00000004070	7.898270402	8.155741026	7.846198255	7.970852514	8.199239401	7.916140923	8.045007792	7.961063976	7.988347147	8.201113779	7.85647312	7.655678408	8.377844857	8.158029925	7.950251793	7.57151575	8.054267749	7.603084575	7.935888931	7.755268896	7.917171116	7.597306743	7.806054438	8.117193563
ENSMUSG00000004071	4.967688323	5.3178151	5.39818777	4.590964975	5.231641397	4.982089868	5.330290926	5.384377932	5.282217323	4.939902497	5.126864625	5.49288046	5.049021429	5.214948225	5.20755467	5.668794003	4.931347024	5.287610962	5.183347775	5.510631035	5.158753167	5.235864196	5.43800034	5.16430855
ENSMUSG00000004085	6.012949361	5.873452056	5.296619843	5.706726112	5.565270612	5.884360163	5.923252609	6.342985651	5.648001669	5.90687939	5.888031323	5.558376103	5.60898537	5.590349234	5.828131283	5.426519289	5.81827105	5.502799695	5.922329982	5.961663267	5.802152504	5.402948968	5.948107346	5.860622206
ENSMUSG00000004096	8.80812905	8.864238691	8.843995756	9.364223587	9.100776153	9.197646784	9.170082775	8.910361195	9.044897971	9.564837066	9.104163327	9.391079136	9.286530883	9.042932622	8.873753364	9.543855507	9.255585417	9.146288362	9.096655705	9.077775958	8.906961755	9.023700032	9.2648032	9.352767131
ENSMUSG00000004099	7.767828319	7.502091704	7.59198337	7.466369562	7.309107182	7.079832852	7.622662569	7.587565431	7.095751589	7.958887115	7.289172543	7.760499304	7.549636619	7.763203617	7.636129001	7.52036427	7.696250166	7.150617439	7.547207749	7.465586434	7.443123886	7.845588893	7.544708195	7.46496829
ENSMUSG00000004100	4.968498458	4.843043563	4.632618551	4.733848167	4.664522337	4.79615867	4.72645894	4.596825982	5.101377987	4.323544539	4.801479468	4.970200076	4.769909741	4.99557204	4.964003866	4.624919941	4.94775213	5.034854833	4.720990648	4.587123759	4.625723135	4.775792033	4.837886663	4.668832504
ENSMUSG00000004105	8.562549897	7.754220961	7.825735344	8.318886636	8.12654187	8.718574161	8.150140728	7.846584123	8.299127434	8.270219501	8.156538195	8.574240799	8.121592483	8.14105372	8.429750712	8.050761491	7.895132151	8.429522329	7.877532461	8.420817205	8.400307753	8.305063176	8.306185695	8.436608821
ENSMUSG00000004113	1.356722978	1.477529104	1.369587308	1.509976744	1.35600598	1.463650016	1.358217361	1.505820898	1.446593853	1.357723409	1.356140376	1.35833891	1.355845557	1.43134594	1.356198476	1.426290835	1.372731231	1.357908379	1.35993436	1.484575929	1.356137666	1.357947002	1.404823539	1.623432206
ENSMUSG00000004127	5.453235925	5.450958294	5.27311059	5.186864698	5.351045625	5.15439273	5.406869535	5.93717733	5.415951342	5.509512539	5.22461514	5.386638394	5.368213956	5.596184094	5.62809164	5.880778154	5.650197828	5.658912854	5.425984642	4.796943234	5.510719072	5.545636837	5.305345911	5.814539154
ENSMUSG00000004151	3.039067541	3.458683488	3.327946337	3.177269092	3.03680921	3.429748083	3.480367458	3.205886679	3.248752337	3.085042447	3.037232558	3.279461388	3.065020532	3.350362391	3.114105743	3.038949578	3.404612574	3.042800082	3.164152204	3.400547473	3.098155041	3.170789108	3.235115985	3.043624704
ENSMUSG00000004207	13.45245144	14.05655707	14.54810404	14.03005894	14.34620783	14.30278595	13.78899903	14.11581685	14.3532224	14.25860737	14.28558356	14.35096488	13.99248897	13.68331828	14.36310159	14.21801415	14.2067309	14.23292679	13.91127583	13.94401803	14.36482313	14.22740725	14.47113083	14.52755858
ENSMUSG00000004221	6.202203594	6.490353087	6.101844661	6.179003606	6.35777087	6.480624946	6.444822484	6.075600679	6.05119978	6.485879991	6.039769735	6.442480065	6.390229146	6.50843328	6.057794352	6.431603093	6.148344573	6.172390908	6.227994422	6.265626723	6.229186662	6.221459308	6.26877116	6.071046392
ENSMUSG00000004233	2.05217349	2.257176085	2.0503499	2.06875151	2.294666824	2.053996916	2.054708726	2.053053798	2.077893488	2.098254962	2.186506435	2.194208618	2.080509206	2.1870686	2.202280214	2.052109862	2.219428864	2.077406927	2.202984903	2.052774178	2.313904469	2.054250533	2.375604098	2.054629022
ENSMUSG00000004263	4.731545116	4.953219211	4.971739398	4.878942143	4.730162886	4.609035154	4.709240963	5.078850424	5.015677684	4.713804293	4.978471464	4.963729085	5.015322226	5.017669061	4.648536862	4.627815864	4.389827245	4.441166418	4.967786323	5.007975888	4.863127664	4.944922023	4.705152669	4.397956464
ENSMUSG00000004264	8.698045378	8.574960622	8.360112916	8.552101925	8.497956527	8.313674098	8.579648223	8.371424131	8.267174241	8.401563491	8.474855423	8.751142185	8.331286883	8.637834804	8.61546821	8.540824036	8.268925071	8.79804486	8.21068634	8.580580749	8.414734589	8.158022747	8.208256806	8.773904818
ENSMUSG00000004266	7.717442486	7.697660888	7.487562698	7.941772622	8.02800352	7.82906943	7.833677992	7.581192993	7.650682953	7.966321762	7.867217695	7.427844749	7.585461314	7.386397003	7.462002654	7.721221247	7.806635951	7.359997565	7.808872622	7.818418585	7.830903981	7.741772541	7.357105726	7.756122135
ENSMUSG00000004267	2.493608031	2.612760154	2.542333963	2.473436381	2.440507539	2.444084981	2.721967259	2.636479851	2.645492514	2.4439371	2.556664222	2.598765029	2.495799182	2.61310181	2.530464083	2.509580219	2.532567224	2.444306771	2.587620293	2.533356464	2.583183414	2.643936554	2.650501804	2.444830384
ENSMUSG00000004268	5.967939401	5.93570028	5.890063049	5.700394788	6.095268969	5.852199125	6.23683622	6.003963684	5.660035217	5.856285093	6.064838129	5.987663968	5.769841989	6.013782337	5.921512555	5.741394153	5.969246215	5.902221094	5.868095942	6.064117579	6.256120008	6.011482243	6.181025006	6.193246004
ENSMUSG00000004270	6.092848557	6.535271631	6.261201208	5.85809164	6.175265011	5.999626183	6.437579632	6.15078609	6.201250948	5.924652202	6.397863312	5.790784463	6.474507921	6.002466688	5.809859252	6.25810629	6.227633207	6.511586944	6.248287906	5.676222404	6.192514373	6.417889879	6.344638731	6.689977575
ENSMUSG00000004285	10.15201729	10.19064671	10.11922385	10.40083146	10.01129711	10.05407371	10.52709471	10.05785193	10.23235015	10.35001226	10.3252255	10.3051235	10.39503051	10.02243596	10.36303839	10.25606917	10.20937905	10.04071224	10.71174494	10.29335943	10.16130711	10.22592871	10.29497485	10.38880427
ENSMUSG00000004317	6.449216682	6.224237673	6.532276629	5.800930036	6.20146671	6.394865228	6.339744534	5.998108139	6.203358407	5.541334008	5.688158348	6.000896645	6.189607568	6.263702618	5.796398234	6.143391018	6.363390404	5.870476287	6.182678982	6.472258031	5.87732506	5.916248271	6.079502391	5.92764286
ENSMUSG00000004319	7.175221959	6.701416311	7.057292633	6.666123777	7.006494893	6.537263379	7.094761682	7.110040845	6.763280594	7.035383479	6.734916974	6.852154263	6.725677706	6.954657704	7.144689437	6.917967755	7.110486245	7.059203651	7.125587336	7.374156847	6.982221891	6.614506526	6.929076873	6.730757593
ENSMUSG00000004347	4.05308763	4.085942839	4.163915257	3.896458986	4.055586427	3.949829429	3.847575871	4.003235012	3.977080415	3.769391289	4.06696772	3.680789084	3.965390509	4.150192386	4.214127375	4.03755625	3.721604563	3.858812184	3.998045969	3.947932607	4.088372858	3.818181375	3.679645626	4.003635101
ENSMUSG00000004356	5.886906354	5.737070623	5.354340316	5.409414415	5.608330091	5.453994052	4.963121218	5.786921362	5.487203703	5.646893468	5.812900494	5.445259079	5.59067414	5.583664075	5.488199432	5.469280563	5.296118955	5.744534506	5.409496925	5.807540866	5.644877203	5.379289161	5.397168652	5.123964185
ENSMUSG00000004359	5.165767023	4.783998427	4.664163059	5.07996461	4.879479577	5.216650017	5.732918792	4.893203195	5.399606559	5.311371487	5.139064811	4.912083212	4.876772079	5.038686399	5.048147202	5.393265327	4.892486617	4.733797932	5.833390756	5.007251174	5.45725699	5.189107717	4.977767041	5.293397493
ENSMUSG00000004364	6.869099048	6.427847721	6.550937952	6.548848499	6.375278373	6.519955615	5.985526173	7.103475755	6.391140704	6.469829907	6.307408845	6.94661132	6.612536544	6.600845528	6.648167658	6.480527328	6.192289271	6.844479098	6.335629317	6.427683842	6.759153646	6.579893597	6.690883593	7.223876591
ENSMUSG00000004383	4.822954137	5.23498022	4.980360721	4.609260708	5.005022159	4.853605335	4.743378309	5.281837129	4.830335027	4.539942891	5.000339531	4.9948646	5.024061783	4.990795651	4.724288431	5.409162753	5.017491429	5.067135713	5.31001368	5.319128067	5.229494261	5.098544757	4.801313171	5.029770662
ENSMUSG00000004393	4.359228709	3.951235257	4.00329549	4.141165599	4.313688996	4.464435416	3.886333314	4.147003347	4.130664268	4.31966971	3.996286992	4.166442226	4.131110726	4.267060227	3.880601875	4.283083306	4.319644327	4.639010955	4.348966625	4.414517792	4.283409001	4.28790836	4.054225522	3.858702566
ENSMUSG00000004394	5.725072352	5.840041675	5.571208064	5.845355549	5.952942673	5.882562302	5.671572008	5.781188088	5.823727406	6.082450769	5.634309016	6.456665715	5.751888108	5.869865193	5.546758788	5.809999819	5.943930903	5.849879505	5.45075502	5.73827984	5.790989143	6.181994518	5.52084284	5.792353966
ENSMUSG00000004446	6.246359015	6.276631022	5.969890145	6.222025561	5.84071322	5.743999928	6.064909864	6.182022751	6.095688507	5.451385541	5.672770008	5.801022281	6.472332536	6.462769842	5.781356244	5.69784133	6.280632781	6.778666481	6.146177159	6.466294545	6.044908869	6.429208318	5.58901816	5.751250897
ENSMUSG00000004451	8.08705971	7.964470714	8.297102914	7.895075984	8.204854737	8.167696773	8.022974981	8.049097466	7.764302611	8.188186786	8.304273594	7.804318063	7.887749995	8.093945918	7.920131702	7.887415025	8.212563078	8.362825279	7.915723622	7.954803697	7.967980182	8.260989291	8.127429498	8.090510446
ENSMUSG00000004455	2.141822712	2.160684038	2.070354472	2.14988581	2.128274037	2.08154929	2.060881326	2.307618926	2.222383847	2.060148265	2.144688525	2.171765673	2.112080144	2.237239799	2.173324081	2.109075131	2.058024827	2.201807741	2.063434178	2.181581305	2.235051796	2.082327597	2.126918539	2.060811491
ENSMUSG00000004460	8.314091263	8.342173602	8.244801351	8.066645472	8.473094324	8.577778625	8.190341542	8.46567679	7.907353635	8.411536465	8.540183255	8.702251593	8.50681833	8.419377602	8.444965564	8.453726996	8.746068464	8.399687591	8.200731967	8.456941123	8.028524423	8.038535709	8.813402597	8.460777383
ENSMUSG00000004462	4.979115716	5.100780997	4.756605514	4.528794413	4.805943719	4.917282883	4.62971213	4.967597766	4.556135776	4.964185477	4.418076358	4.788083054	4.655223375	5.07859139	4.938309865	4.529624444	4.977810971	4.980889281	4.948234256	4.684561135	4.968107688	4.574965781	4.518455378	5.056384745
ENSMUSG00000004473	-0.479569845	-0.402519558	-0.479863677	-0.479664954	-0.479766321	-0.479275089	-0.479159775	-0.47942766	-0.479220865	-0.479295402	-0.479729507	-0.479126388	-0.479810256	-0.479916747	-0.47971359	-0.479580113	-0.401506492	-0.479244624	-0.477077282	-0.479472847	-0.479730249	-0.294874622	-0.479178361	-0.479172694
ENSMUSG00000004500	3.313285325	2.960720959	3.052767812	3.176273474	3.263272584	3.139307041	3.132836394	3.154865727	3.020201673	3.058399138	2.943233029	2.950648317	3.218899406	3.128524419	3.342731755	3.018517292	3.11706762	3.040927602	3.402762015	3.044430768	3.124508177	3.019497801	3.089136744	2.950082474
ENSMUSG00000004508	7.456749282	7.731192305	7.798911647	7.590837686	7.674170311	7.582148025	7.551818889	7.793235115	7.60686819	7.718462463	7.926626784	7.722269245	7.730696917	7.747853303	7.672686063	7.484891078	7.80667498	7.596932193	7.687975066	7.878804492	7.633473443	7.476714998	7.987482479	8.07302947
ENSMUSG00000004530	9.765072034	9.744429089	10.10585214	10.07614412	10.04243535	10.06186711	9.839611401	9.848771965	9.949309073	10.5829402	10.04566057	10.42739496	9.74015973	9.49888627	10.04187634	10.04561116	10.05752218	10.03653108	9.708212264	9.61728545	10.11159355	9.952806042	10.32723162	10.26717889
ENSMUSG00000004535	8.780549087	8.348012272	8.371412121	8.445197351	8.300049725	8.099217473	8.653245342	8.726231288	8.848687575	8.63791274	8.467154364	8.713732918	8.556346635	8.467421285	8.32351057	8.723790204	8.196037662	8.184140552	8.909903035	8.265995563	8.78957702	8.667666157	8.710077849	8.381879564
ENSMUSG00000004552	0.930832833	0.946810608	0.93002275	0.930570744	0.975735372	0.931644362	0.931961557	1.045968156	0.931793537	0.931588471	0.93039279	0.932053362	1.00155917	0.929876317	0.930436673	0.930804542	1.025030273	0.93172818	1.050231	0.969938748	0.930390743	0.95482148	1.180445706	1.086377482
ENSMUSG00000004558	-0.75123945	-0.751374993	-0.751537529	-0.751335793	-0.751438623	-0.444327669	-0.750310469	-0.751095672	-0.750839455	-0.750962201	-0.75140126	-0.750028552	-0.75148324	-0.751591504	-0.751385112	-0.751249845	-0.751359599	-0.750911025	-0.746711178	-0.751141333	-0.751402013	-0.750900342	-0.750469572	-0.750420894
ENSMUSG00000004561	3.719873735	3.765884807	3.64150154	4.02173131	4.206666312	3.642016253	3.595430014	3.75536195	4.12328504	3.730411541	3.96782738	3.596154761	3.964914266	3.910243738	3.912823032	3.863005451	4.099862874	4.171326821	3.919399633	3.987818901	4.01212433	3.619333123	3.867895973	3.672140968
ENSMUSG00000004562	1.288619064	1.335404881	1.354277755	1.288294566	1.303127281	1.45153884	1.290017136	1.289104005	1.289808961	1.311368802	1.288074267	1.31431077	1.287798635	1.441996392	1.304053558	1.479772069	1.288214439	1.289727989	1.321911354	1.415305231	1.445515986	1.289764131	1.289953804	1.442009383
ENSMUSG00000004565	4.299176565	4.166074008	3.956369259	4.078633276	3.859819281	4.120806968	3.92432862	4.285260812	3.981779827	3.991213153	3.954966609	4.185669533	3.940515585	4.128329265	4.027450999	3.99679969	4.098385008	4.192674171	4.532875139	4.18103649	4.010389666	4.111821917	4.047970666	3.900101987
ENSMUSG00000004567	6.788994417	6.129882792	6.557049923	6.479526974	6.556726959	6.430143722	6.226810478	5.783779713	6.624860419	6.740154072	6.68143319	6.381954716	6.48270372	6.120537256	6.411909073	6.368882573	6.489091888	6.057431632	6.537608186	6.458360538	5.745923068	6.506870484	6.368050622	6.538420282
ENSMUSG00000004568	2.297464872	2.048528943	2.51473431	2.100937237	2.030730738	2.034014739	2.034781433	2.172906026	2.252640226	2.033879521	2.267094138	2.180047669	2.331846392	2.029719113	2.03108468	2.031979057	2.08293928	2.03421745	2.037904027	2.032696216	2.030972897	2.034287984	2.217819926	2.034695615
ENSMUSG00000004591	7.401392817	7.539548536	7.131928907	7.404546575	7.063030293	7.268697708	7.187438602	7.43527508	7.424950917	6.813757341	7.512151861	7.133870463	7.347083878	7.203267164	7.233099478	7.858883802	6.989434922	7.211127933	7.58844499	7.42241811	7.355632552	7.224990585	7.259259631	7.010598208
ENSMUSG00000004609	4.805189826	4.552588804	5.003442811	4.487961421	5.034105961	4.636463962	5.065161378	4.753341232	5.151603497	4.589413294	5.624501456	4.952382493	4.875809438	4.809265774	4.690138091	4.728255521	5.099289833	5.009203987	4.972272297	4.835200989	4.864172982	4.706862416	5.381849639	5.299263875
ENSMUSG00000004610	6.627337677	6.941960342	6.739505105	6.663474147	6.35501003	6.671542108	6.91204032	6.762219805	6.47754262	6.157697402	6.634506136	6.930319832	6.659283313	6.523225239	6.614798938	6.774544338	6.385068203	6.71413731	6.636422015	6.989274951	6.535929007	6.855583582	6.758652178	6.709247241
ENSMUSG00000004612	-1.230179926	-1.230726635	-1.230811356	-1.230706155	-1.230759839	-1.228312556	-1.227667713	-1.197043039	-1.228004225	-1.228430529	-1.230740347	-1.227488372	-1.230783093	-1.230839421	-1.230731918	-1.230251896	-1.230718594	-1.228138166	-1.225378036	-1.132950043	-1.23074074	-1.228078164	-1.195577161	-1.227737959
ENSMUSG00000004626	6.352482506	6.066329669	6.704076171	6.932358904	6.529415694	6.266973891	6.20962078	6.275762623	6.503818298	6.563283422	6.863032455	6.439423768	6.607127984	6.600576142	6.650730713	6.877365862	6.172123763	6.104034195	6.667771765	6.518060083	6.481735644	6.525125737	6.476465268	5.80501197
ENSMUSG00000004633	5.783661167	5.644303918	5.551636519	5.424349379	5.108516253	5.348904175	6.165430421	5.661154945	5.740302493	5.358201091	5.63814572	5.619788367	5.615265917	5.471413425	5.887816709	5.647474521	5.041274736	5.494647822	5.465607365	5.447854235	5.350118855	5.701136857	5.274389567	5.702612298
ENSMUSG00000004637	3.257591731	3.314286868	3.195030812	3.198176965	3.503595412	3.228464917	3.231964231	3.362775077	3.446012156	3.687843444	3.311418484	3.37596481	3.617959393	3.410473825	3.197408801	3.624455349	3.728036809	3.581411122	3.496014727	3.392294222	3.384088063	3.385314996	3.326681601	3.452898627
ENSMUSG00000004642	3.558696073	3.641372918	3.523008744	3.61183065	3.694355066	3.469608823	3.710836799	3.758542834	3.429877747	3.488343474	3.350510117	3.50400244	3.593202052	3.698674404	3.50756274	3.557064425	3.593950072	3.47210146	3.643812662	3.573973441	3.726257938	3.610612131	3.35962498	3.725097327
ENSMUSG00000004655	-0.456228139	-0.730954624	-0.731106082	-0.730918071	-0.731013935	-0.730550126	-0.705462153	-0.730693977	-0.730499045	-0.730569268	-0.73097911	-0.729840088	-0.73105551	-0.731156344	-0.730964057	-0.730837899	-0.73094027	-0.730521424	-0.726607875	-0.730736617	-0.730979813	-0.730511434	-0.730269786	-0.730222357
ENSMUSG00000004661	5.123601609	5.279570768	5.051537493	4.909237767	5.21212366	5.495723868	5.286958319	4.755014612	5.659200897	5.301449327	5.230441412	4.790095502	5.066273063	5.182875664	5.383569456	5.320883042	5.172507933	4.511746895	4.943649496	4.969626425	5.182915022	5.324451415	5.306806377	4.631951909
ENSMUSG00000004665	6.097873003	6.216951693	6.410323222	6.394288498	6.499236081	6.461383462	6.68174128	6.332948132	6.354544775	6.243025473	6.41000505	6.111042019	6.498638108	5.944345597	6.265529098	6.092064073	6.432773875	6.703340588	6.778886183	5.439325624	6.313449749	6.077914655	6.538704575	7.018250025
ENSMUSG00000004667	7.47062582	7.14334286	7.410791812	7.281784896	6.836862948	7.470083306	7.129958197	7.369997624	7.331890592	7.842916278	7.061719321	7.329598099	7.446860651	7.161536425	7.391134091	7.586631847	7.107645998	7.004072154	6.491340849	7.515198065	7.072111003	7.019051086	7.305005706	7.12233409
ENSMUSG00000004668	1.558384407	1.605463468	1.786694547	1.557986231	1.672394288	1.559617186	1.560098985	1.558979304	1.627077478	1.559532288	1.837499289	1.560238428	1.600621541	1.744674564	1.57384425	1.558341427	1.680546416	1.559744502	1.59256694	1.615855422	1.754649529	1.559788814	1.583655722	1.560045021
ENSMUSG00000004677	5.914048155	5.497866352	5.629295483	5.968410406	6.425900118	5.832521456	6.306256799	5.859080389	6.070869099	6.123329488	6.151431356	6.1466826	6.255289527	6.431589707	6.095950667	6.025565361	6.178383484	6.292688281	6.125376543	5.930834713	6.264198449	6.342151472	6.16737259	5.843918281
ENSMUSG00000004698	5.485496276	5.92549326	5.862539258	5.540333803	5.393509759	5.131468426	5.237789481	5.712112128	5.124643761	5.65864514	5.551805666	5.227527505	5.633361862	5.939071935	5.449048507	5.480884395	5.420621688	5.396432729	5.290821672	5.592396971	5.533871933	5.486226114	5.533436588	5.53546547
ENSMUSG00000004707	9.056169122	9.039136576	8.880325836	9.179161152	9.183656384	8.325027493	9.23920821	9.096709055	9.086616927	9.225270705	9.525125553	8.9599124	9.178945178	9.058725122	9.035111602	9.256544409	9.057685514	9.155158128	9.539596837	9.08479549	8.81682231	8.99236621	9.152815844	8.903342367
ENSMUSG00000004709	2.495047842	2.635146555	2.577740753	2.584565574	2.601182788	2.691528766	2.631223232	2.606753898	2.566278899	2.561911514	2.592077311	2.480826601	2.475735637	2.572009636	2.57995542	2.561201171	2.700506706	2.790618619	2.484090179	2.602566799	2.506702826	2.480025653	2.648813714	2.668219338
ENSMUSG00000004730	10.50412182	10.4846558	10.37980151	10.90123235	10.70789939	10.84094954	10.74211423	10.24806488	10.64681496	10.90251363	10.93148676	10.78877589	10.84056614	10.56218628	10.58487284	10.80741367	10.6169932	10.8940434	10.87518019	10.44885252	10.49526151	10.83348791	10.6014948	10.75000338
ENSMUSG00000004748	0.797706223	0.797348404	0.796919684	0.95661142	0.797180523	0.798493143	0.798800442	0.798086077	0.798637684	0.798438979	0.797279095	1.13319011	0.827332793	0.796777398	0.892661371	0.797678771	0.797389031	0.798574361	0.800055192	0.837994012	0.845677017	0.822368701	0.798750933	0.936693216
ENSMUSG00000004768	2.670352557	2.720124703	2.87131879	2.578074969	2.827939428	2.79079118	2.582874445	2.58033527	2.630096599	2.581590519	2.716889383	2.704034202	2.576685591	2.847121906	2.674511547	2.578884327	2.844337474	2.582071606	2.736256325	2.71390706	2.871630182	2.652321101	2.582698693	3.054664841
ENSMUSG00000004771	8.934840007	8.683493665	9.061851579	9.082501647	9.178228815	9.008882625	8.889250275	8.732912824	8.810985452	9.101509167	9.111789031	9.335212708	8.911770558	8.735959313	8.89460403	9.015679413	9.16245296	9.391259285	8.843028833	8.537419049	9.034718304	8.98484466	8.928423236	9.482955853
ENSMUSG00000004788	5.860394586	6.207025275	5.763401991	6.144753056	5.597779176	5.614881455	5.746414692	5.757327756	5.856892705	5.919170037	5.827706415	6.3538631	5.664413365	5.752708521	5.828170132	5.963416129	5.918580447	5.895418407	5.875741932	6.17494192	5.933100717	5.888024079	5.861467293	5.960724108
ENSMUSG00000004789	7.526861528	7.21162815	7.276383759	7.229221896	7.044012789	7.269500977	7.257349232	7.161636996	7.487434181	7.084988385	7.387648989	7.095649467	7.16452472	7.60592737	7.212924621	7.518657524	7.292158183	7.275421295	7.402535885	7.10399719	6.984832361	7.12244196	7.525210834	7.398681297
ENSMUSG00000004798	6.950397119	6.382489681	6.374462293	6.553060363	6.820570421	6.336784277	6.566092953	6.512609226	6.331768182	6.554939363	6.457463471	6.093474845	6.661661191	6.295650348	6.028519152	6.560190131	6.505688745	6.173301762	6.454224756	6.134065033	6.254687796	6.528349201	6.202262097	5.962409404
ENSMUSG00000004814	0.829393552	0.82909552	0.82873922	0.82918163	0.857480134	0.830051094	0.937205333	0.829710592	0.933365525	0.830005743	0.900807298	0.83038326	0.828858098	0.888539656	0.829073305	0.879046392	0.8745859	0.830119124	0.915162755	0.933761986	0.978440776	0.830142807	0.830267131	0.830279791
ENSMUSG00000004815	3.522873784	3.861518289	3.874133487	3.851798718	3.777584307	3.880424623	3.623582345	3.75742716	3.484083804	3.433551309	3.524482219	3.513290324	3.558707884	3.88769371	3.669963682	3.877125566	3.619593207	3.593244287	3.726688693	3.687040336	3.810135994	3.459423115	3.533627518	3.534037356
ENSMUSG00000004837	3.167250791	3.161541595	3.159839816	3.297632569	3.164601871	3.153132497	3.145108267	3.187586315	3.097523945	3.131638611	3.116041661	3.478427951	3.006888657	2.974909979	3.173471026	3.034427008	3.149951152	3.030089617	3.215889049	3.059254705	3.270235561	3.285068276	2.984099472	3.101244895
ENSMUSG00000004842	-1.132796918	-1.132862126	-1.121148254	-1.132844117	-1.132891304	-1.131060988	-1.130434683	-1.116323569	-1.130761521	-1.115542417	-1.106252859	-1.130260498	-1.108240873	-1.110865275	-1.13286677	-1.132802033	-1.132855056	-1.130891612	-1.12821083	-1.085339441	-1.132874524	-1.130833335	-1.130532986	-1.13050291
ENSMUSG00000004843	6.473053183	6.717119628	6.593522572	6.582367689	6.42757542	6.656044306	6.295046333	6.787235941	6.677260078	6.913857213	6.475349501	6.549815604	6.616361477	6.143503944	6.731482015	6.946124485	6.20799091	6.697594636	6.727794547	6.669925402	6.365861185	6.695194392	6.121212598	6.464321051
ENSMUSG00000004846	6.948597197	6.545558749	6.764975033	6.89893514	6.722694212	6.682633306	6.40341155	6.77320549	6.658485054	6.482178665	6.734875948	6.455444664	6.681359039	6.943140309	6.599653024	6.721322569	6.777894429	6.766865953	6.453161138	6.656189888	6.512071729	6.651457002	6.882596621	6.885719941
ENSMUSG00000004849	7.928379771	8.024699747	7.392269076	7.823661566	7.874152408	7.853687096	7.94399208	7.759189727	7.901967963	8.282118018	7.632124278	7.777414005	7.965135609	7.859348891	7.927035965	7.977125829	7.901420186	8.156654594	7.898364445	7.92154274	7.757430077	7.867769739	8.003447524	7.257229105
ENSMUSG00000004864	0.816151724	0.845902414	0.853913453	0.815943784	0.94799002	0.897343178	0.817049764	0.816462828	0.816915825	0.816752475	0.913989828	0.817122986	0.815626354	0.86345905	0.815837499	0.969489261	0.815892467	0.816863748	0.818086592	0.816363926	0.815801102	0.816886991	0.902358036	0.942082663
ENSMUSG00000004865	7.455550223	7.231529465	7.170186123	7.091673023	6.941071157	6.389540271	7.513974436	7.435032845	7.177536405	7.074280995	6.908503298	6.81738994	6.885774157	6.724606504	7.067257028	6.976154315	7.183775575	6.904292988	6.749355365	7.323469174	7.359832312	7.38410324	7.011772283	7.500533192
ENSMUSG00000004880	4.465448905	5.104240794	4.673550379	5.045612233	4.641887645	4.664690979	4.424967092	5.060449962	4.605220516	4.799751958	4.578474506	4.847585626	4.965778866	4.765027352	4.717700917	4.51332958	4.792967789	4.636814793	4.873241979	4.719845659	4.629234146	4.772155412	4.61383033	4.670647925
ENSMUSG00000004891	6.124014777	6.408488329	6.574334066	5.737789294	5.30950527	5.440150787	5.947642415	6.788066832	6.377384142	6.257632602	5.655825712	6.389015888	5.68069367	6.559081557	6.580908786	5.874231301	5.981878799	5.977661786	5.792181768	6.5285246	6.226773114	6.007665982	5.837798034	5.98300479
ENSMUSG00000004895	2.084974806	2.141008592	2.026843097	2.028144631	2.027481275	2.07711364	2.446947967	2.254436765	2.3200385	2.053799717	2.02772232	2.238714803	2.116364349	2.026494769	2.31422369	2.102225056	2.02799107	2.078184865	2.034484153	2.050021119	2.195292967	2.055102139	2.031313543	2.031350303
ENSMUSG00000004896	4.48174947	4.660447239	4.723304466	4.727114174	4.803116969	4.648702668	4.298712429	4.686552346	4.878960337	4.407353566	4.503767724	4.3025526	4.598852248	4.433742973	4.388911851	5.06864891	4.775819506	4.561728135	4.460287126	4.506281909	4.279784395	4.437849773	4.448068312	4.468801089
ENSMUSG00000004897	9.666524937	9.636966646	9.695966269	10.03199935	9.536649795	9.789569989	9.638835366	9.513801832	9.861700452	9.719954031	9.642965751	9.971973122	9.703451925	9.775045784	10.01334086	9.739452707	9.486541548	9.831006401	9.57819278	9.812221653	9.747065867	9.714900982	9.456711253	9.374375542
ENSMUSG00000004929	2.415087418	2.537392644	2.426964578	2.556180549	2.701374834	2.462071044	2.418311557	2.648911121	2.662542826	2.417246908	2.575507256	2.490684064	2.457271436	2.548721791	2.430319853	2.732076384	2.581279898	2.417645705	2.51153643	2.510412308	2.601573216	2.527763489	2.418165758	2.553191226
ENSMUSG00000004931	4.872283626	5.018764949	4.599394696	4.982368703	5.039399328	5.242813204	4.860629697	4.944118789	5.036161875	4.955583949	5.211366659	4.83126213	5.105465739	5.065430364	4.952384578	5.080259556	4.637971836	4.923740511	4.85638558	4.956365322	4.832379298	4.926615733	5.395087926	4.820972997
ENSMUSG00000004933	3.913218372	4.233793245	4.070086597	4.211941794	4.072304889	3.858032324	4.128479013	4.395575384	4.17039566	4.542907139	4.014200054	4.011803089	3.81918661	3.985483723	4.314902129	3.795456477	3.931291695	4.16531026	3.83298184	4.230921539	4.191159026	4.057605464	4.046622004	4.562957368
ENSMUSG00000004934	5.569050814	5.401506045	5.639006787	5.839409083	5.247839371	5.401928018	5.650507988	5.192869586	5.372398626	5.265870207	5.814306535	5.450548808	5.827642218	5.685523241	5.659447285	5.163402352	5.55029628	5.617948967	5.471074665	5.947541274	5.650087549	5.760145506	5.761417108	5.38743602
ENSMUSG00000004936	8.450721806	8.390764744	8.518611233	8.435475912	8.379149627	8.51195245	8.348795319	8.458122791	8.206291932	8.553942992	8.469288592	8.451968866	8.110825515	8.402920882	8.354337499	8.39028433	8.380359796	8.249115754	8.302711361	8.611644323	8.082396881	8.065482714	8.502923327	8.177391838
ENSMUSG00000004937	6.734636637	6.728822629	7.294788287	7.033621369	6.402718985	6.586019844	6.689847273	6.902639789	6.802927295	6.887158908	7.172022101	7.03167867	6.811815256	6.794315201	6.804090684	6.806273235	7.163178527	7.023574654	6.937999911	6.954462813	7.136738257	7.215803647	6.986801039	7.115655312
ENSMUSG00000004945	7.014340983	7.413697892	7.337099777	7.342570254	7.458785991	7.304796557	7.383822352	7.311355149	7.236945949	7.265426411	7.230305264	7.279602758	7.198670026	7.637343188	7.611869543	7.375011662	7.431260747	7.052550396	6.862298063	7.510384064	7.285707688	7.016369114	7.262986574	6.970765651
ENSMUSG00000004947	3.922846105	3.786835764	3.980858944	3.645101575	3.773782216	3.888245812	4.068703431	3.986041145	3.979485917	3.661245656	3.669110544	3.551063361	3.835796015	3.657692823	3.743963449	3.561664992	3.674320068	3.894228749	3.866829628	3.683085533	3.96876033	3.879336633	3.777548537	3.854919851
ENSMUSG00000004951	-0.641823757	-0.641932986	-0.642063559	-0.550897661	-0.641984156	-0.64158274	-0.641488323	-0.550239004	-0.641538351	-0.641599365	-0.583514487	-0.641460974	-0.642019995	-0.642106821	-0.641941128	-0.641832145	-0.641920596	-0.641557802	-0.638441159	-0.62323816	-0.612227231	-0.641549121	-0.641503546	-0.641498905
ENSMUSG00000004952	7.142324906	7.595611783	7.589105365	7.55112775	7.606338603	7.311654408	7.648359721	7.506777323	7.509815766	7.668420364	8.012645902	7.433741288	7.348149379	6.965633424	7.3903808	7.274450499	7.590200402	6.960101942	7.53539619	7.351620162	7.626597178	7.627131822	7.880768733	7.193270773
ENSMUSG00000004980	10.0821212	10.19137191	10.4572168	10.50297915	10.32550024	10.69606984	10.20672318	10.03105161	10.27957271	10.29893158	10.48089923	10.57210281	10.16505286	10.15134317	10.41109601	10.12085878	10.33586175	10.49591773	10.0325316	9.833469167	10.4625438	10.19642538	10.22731848	10.37259383
ENSMUSG00000004994	3.373047749	3.418744918	3.406065308	3.312374376	3.380458883	3.464678713	3.594125065	3.288201604	3.410837034	3.736045718	3.414672596	3.582056446	3.388253774	3.265258535	3.538369594	3.647399685	3.491825244	3.247344212	3.566316648	3.594189077	3.274096924	3.272674742	3.393430139	3.888891556
ENSMUSG00000004996	3.106100026	3.167306893	3.050996968	3.158448904	3.116505398	3.451537808	3.300928081	3.155704514	3.137917044	3.023773701	3.279284773	3.02839348	3.315427852	3.413169666	3.374687558	3.121874368	3.030023376	3.07119231	3.3084087	3.077933325	3.011752105	3.13673697	3.183554552	3.051452674
ENSMUSG00000005034	8.871936289	8.749050144	8.789171675	9.005971915	8.546302043	8.660730854	8.913164713	9.067359986	8.985900028	8.933568051	8.64793885	8.5281102	8.936472339	9.220349608	8.971056577	8.77120954	8.748147075	8.651762955	8.662687958	9.022008664	8.559988914	9.108105875	8.806508446	8.730761933
ENSMUSG00000005043	6.104837662	5.868515486	5.812948813	5.780925082	6.332646561	5.789653929	5.751244928	5.897598129	5.874366844	5.631928683	6.044931812	5.819637971	6.129618389	5.987716457	5.819441069	5.954256996	5.680035656	6.166322999	5.972387869	6.222671678	5.965075816	5.974025191	5.975192405	5.511545944
ENSMUSG00000005054	11.70266832	11.87162484	11.8105401	12.11307674	12.09761811	12.07597229	11.86047715	11.75913521	11.88271588	11.97731495	12.18484646	12.10008826	11.9332884	11.72361782	12.05210591	11.96420448	11.98055414	12.1214826	12.07893798	11.72182937	11.82485641	11.99223324	12.0447615	11.85619404
ENSMUSG00000005057	7.222780178	6.52622942	7.283938912	6.565024545	7.384879626	6.740459085	7.327873089	7.34247879	7.80412567	7.380553653	7.860621863	6.691709316	6.864658477	6.45347585	6.781118194	6.53205242	6.780368437	5.940898166	8.068923209	6.980878635	7.464478449	6.532682204	8.292653738	7.371174268
ENSMUSG00000005069	4.237340306	4.421312351	4.224030621	4.044184834	4.209521162	4.195281835	4.077808062	4.213452548	4.3684501	3.906456159	4.392083619	4.241481368	4.303266326	4.402409609	4.199975442	4.179597477	4.085213934	4.362449819	4.108705211	4.380075798	4.243207247	4.089037983	4.408814633	3.88521898
ENSMUSG00000005078	7.202779844	7.185340426	7.234936164	7.642675699	7.007004525	7.580910846	7.116427927	7.347936022	7.411934838	7.150681662	6.961864518	7.609288179	7.27039792	7.308536428	7.283623442	7.307620634	7.208497698	7.314724639	7.402480095	6.75544544	7.515551601	7.012982453	7.200694856	7.563841588
ENSMUSG00000005087	10.49251875	10.40172545	10.58466049	10.36065359	10.40217469	10.41530828	10.73584282	10.34924545	10.78664937	10.75223841	10.51281888	10.68715493	10.47413367	10.47509321	10.55686224	10.45092144	10.53637693	10.82937056	10.77037625	10.4852718	10.66471355	10.61748804	10.69760592	10.6896008
ENSMUSG00000005089	-0.5628963	-0.563024544	-0.563178017	-0.546247548	-0.563084665	-0.562613783	-0.492753534	-0.562760009	-0.562561819	-0.56263325	-0.366328754	-0.562471288	-0.563126792	-0.550092398	-0.563034108	-0.562906144	-0.56300999	-0.562584587	-0.533724184	-0.562803321	-0.56305008	-0.562574425	-0.562521089	-0.562515659
ENSMUSG00000005102	6.092977875	6.072518012	6.09440461	5.50591259	5.571791192	5.978914233	5.893963552	5.896885693	5.829008112	5.4477004	5.732071716	6.262753515	5.951064696	6.083196205	5.998347412	5.778424341	6.060001543	6.168838746	5.9314835	5.642929275	5.827943498	6.211327785	6.301052502	6.654184663
ENSMUSG00000005103	8.991180824	8.539088576	8.287321431	8.250517705	8.757117315	8.631949899	8.655710363	8.50289152	8.652016314	8.433428459	8.600916754	8.821479708	8.645266005	8.710004651	7.884702879	8.54798656	8.540646358	8.435881784	8.633910272	8.488017301	8.134851732	8.548773521	8.555754609	8.878004575
ENSMUSG00000005107	5.817521649	5.57911064	6.065796191	6.385823071	5.881957941	5.978226384	5.942527105	6.012886473	6.069347367	6.482439017	5.929599743	5.916540576	5.680837137	6.08675294	5.657155936	5.844305346	6.103344972	6.025718202	5.885702074	5.960232262	6.217078839	6.327547043	6.172138458	5.898129028
ENSMUSG00000005125	5.828248945	6.661758457	6.232461013	6.52801641	6.159345805	5.926797374	6.795772321	7.387117234	6.882076163	6.957767491	6.841447428	6.829807015	6.207734739	6.71063973	6.533935045	6.535394549	6.518175573	6.324451795	6.343156912	6.819739645	6.682089775	6.398954936	6.92044706	6.526511847
ENSMUSG00000005131	-0.766396499	-0.76652234	-0.766673133	-0.766485953	-0.766581387	-0.766119795	-0.765429179	-0.766262922	-0.765938677	-0.766138838	-0.766546717	-0.765157648	-0.766622779	-0.739024763	-0.766531731	-0.766406153	-0.766508051	-0.766091241	-0.737592438	-0.766305353	-0.766547416	-0.766050625	-0.765582421	-0.524209525
ENSMUSG00000005142	9.802444206	9.554184023	9.53685981	9.26704757	9.579966024	9.300596917	9.764283848	9.194043739	9.551169683	9.42889605	9.494749796	9.513344202	9.787307776	9.637122197	9.34701618	9.596927232	9.106652776	9.605931981	9.583013493	9.580570379	9.417739576	9.332726347	9.570814255	9.400244485
ENSMUSG00000005148	1.478605465	1.360728194	1.296811673	1.297516797	1.342540741	1.298897942	1.299305918	1.394928252	1.299089815	1.298826051	1.373983826	1.299423992	1.433644773	1.296623233	1.297344293	1.2978176	1.29743352	1.299005751	1.361351492	1.298197716	1.457035184	1.387453071	1.582287487	1.299260222
ENSMUSG00000005150	4.004741107	4.40850902	4.009626229	4.101213663	4.146171781	4.243187578	3.95972762	4.146534948	4.271289852	4.116165242	4.167862564	4.162333834	4.376652601	4.50388144	4.145951214	4.257973676	4.138338542	4.313993389	4.492162337	4.272699183	4.27424922	4.163649072	4.114165497	4.298336849
ENSMUSG00000005161	8.064350121	7.56108259	7.636214639	7.834440424	7.574208682	7.807128646	7.423367088	7.291643876	7.971457154	7.384241729	7.696345554	7.667572973	7.52658697	7.782489611	7.648069461	7.595873128	7.591726785	7.69688618	7.631088552	7.509855469	6.95625171	7.953701189	7.541276971	7.761296463
ENSMUSG00000005198	7.439741717	7.788825603	7.698371413	7.41726816	7.239743435	7.402878087	7.651278765	7.589889266	7.279121878	7.70986316	7.248156797	6.867003991	7.618882991	7.314311587	7.10294096	7.421436257	7.502579472	7.383653526	7.63380871	8.031621237	7.316704701	7.390536595	7.29819091	7.798082934
ENSMUSG00000005204	3.804055728	3.824681546	3.679507646	4.022034312	3.723237965	3.970974141	4.013572471	3.787982924	3.842762205	3.62445676	3.806157964	3.705035495	3.663097023	3.633686375	3.845830737	3.714640013	3.816226174	3.513153508	3.779707648	3.627868733	3.852839604	3.731908385	3.611726333	3.634878287
ENSMUSG00000005225	3.83976942	3.74739157	3.841580031	3.717501336	3.86237881	3.57161187	3.487835201	3.820534466	3.816809533	3.648394533	3.741641583	4.02087292	3.676781749	3.967040854	3.707954009	3.787345079	3.699897476	3.654117338	3.52545951	3.739522592	3.625978957	3.50925906	3.487538755	3.621272343
ENSMUSG00000005233	5.673034607	5.630829722	5.539047588	5.89413847	4.97331403	6.003785439	5.366843311	5.984155629	5.918663736	5.82452661	5.323248231	5.672691977	5.535035634	5.54748345	5.805944858	5.040540625	5.234778224	6.01853888	5.348134666	6.064002826	5.908027197	5.535134043	5.161839324	5.600475517
ENSMUSG00000005237	3.843835407	3.952545954	4.093105798	3.699459338	3.802345924	4.058532256	4.204435205	4.553906388	4.139970242	3.999402138	4.360408042	3.82393125	4.315384234	4.021791551	3.978904583	3.823847756	3.984770286	3.71092332	4.532697728	4.167156669	3.946798095	3.814904144	4.039949147	3.740957004
ENSMUSG00000005262	7.318630332	7.279592639	7.415946427	7.117215314	7.532468269	7.253314626	7.11168092	7.358093882	7.406882985	7.31657488	7.205744725	7.106240768	7.183397134	7.070167707	7.485090764	7.249432562	6.963874029	6.877613994	7.25519059	6.782445891	7.089519581	7.445069558	7.372119039	7.019811295
ENSMUSG00000005267	2.075846137	2.234225816	2.175494683	2.041096929	2.212572846	2.234674778	2.066646373	2.042363691	2.086987577	2.26495152	2.04075239	2.251622784	2.182670928	2.220199968	2.04083734	2.108192652	2.172408509	2.043341109	2.046316832	2.131377795	2.040748428	2.107379656	2.043695021	2.043725291
ENSMUSG00000005268	-0.582569919	-0.582683151	-0.507137689	-0.450456462	-0.568269295	-0.58232006	-0.582222177	-0.582449453	-0.582274042	-0.582337295	-0.582705057	-0.582193823	-0.582773348	-0.570442964	-0.567508	-0.56558242	-0.56714494	-0.582294207	-0.579556645	-0.564036432	-0.582705685	-0.582285207	-0.582237959	-0.582233147
ENSMUSG00000005299	6.574474067	6.409319314	6.269905512	6.992164398	6.742739275	6.275194467	6.878984312	6.811046006	6.406735228	6.240674146	6.577534663	6.441204829	6.615398297	6.378205088	6.736530577	6.789523111	6.26277804	6.6999308	6.670109014	6.897973342	6.776827278	6.592283762	6.357920483	6.651938765
ENSMUSG00000005312	8.61009339	7.722834975	7.705733422	8.114577195	7.677099154	8.469269537	7.596979811	7.783570167	7.783043522	7.89419152	7.899739717	8.04765445	8.231170071	8.256968455	8.026815733	8.072472287	8.100666232	7.940884947	7.715919219	7.989668494	7.802414294	7.996543461	7.947489111	8.181973919
ENSMUSG00000005354	7.445528928	7.206453158	7.292202296	7.448972075	7.212476228	7.32349161	7.501304617	7.535959857	7.696316931	7.573491585	7.484101425	7.836121961	7.151440546	7.571186838	7.249814185	7.276223937	7.16469529	7.55303186	7.223682813	7.180830367	7.612876653	7.824300522	7.321914438	7.517797889
ENSMUSG00000005362	5.326397294	5.06279322	4.839831507	5.246434824	5.273639796	5.23322044	4.875217186	4.777085703	5.026251008	4.843216668	5.238813554	5.037964713	4.914809897	4.693946382	4.894654821	4.978495454	5.307543539	4.76068445	5.061888783	5.16882284	4.801301695	4.943816253	4.833275616	5.142011784
ENSMUSG00000005370	5.980043506	6.014055944	5.490362062	5.453827253	5.573421988	5.892515683	5.316697738	5.75303467	5.164340152	5.785979872	4.751871268	5.860841505	5.458631449	5.87060707	5.727101248	5.527048386	4.961313513	5.272733353	5.60296409	5.994374092	5.235713832	5.69308413	5.460753384	4.856183215
ENSMUSG00000005371	7.097846541	6.635749051	7.03695366	6.657142028	6.914986972	6.771378894	6.963934302	7.472054461	6.960623901	6.72345021	6.365522748	6.797803536	7.099510415	7.009741351	6.691150338	6.695062671	7.288349124	7.34262701	6.928218658	6.83458623	6.902490356	7.020423959	6.638041281	6.630129027
ENSMUSG00000005374	4.040457962	4.42903676	4.351986348	4.14631396	4.321415232	4.288095863	4.11241462	4.191854484	4.003052028	4.107085981	4.129314961	3.946404561	4.174770889	4.130437815	4.249261548	3.807232016	4.164965049	3.912879238	4.067669549	4.349770087	4.1533077	3.890342122	4.342181869	3.894486428
ENSMUSG00000005378	6.281436384	6.130531292	6.620785444	6.263617019	6.249418463	6.213967074	6.447724561	6.751444961	6.316671266	6.512826323	6.444596031	6.520844185	6.532477751	5.929379861	6.370992931	6.438844458	6.428732175	6.470506192	6.212547833	6.168452334	6.041447416	6.137561863	6.467256043	6.542760923
ENSMUSG00000005410	7.998845118	8.196175934	8.166810838	8.594288727	7.671829879	7.846345465	8.185717445	8.017345382	8.106773827	8.56332725	7.64859386	8.089471834	7.740889735	8.395443608	8.180382252	8.354977494	8.018412123	7.790001199	7.407800605	8.232718818	8.11418182	8.529870347	8.181261772	8.193904388
ENSMUSG00000005413	12.43289138	11.95162601	12.29472095	12.20525916	11.83995235	12.1498277	12.72005892	12.11514163	12.56666208	12.10501153	12.30057493	12.32368708	12.02614028	12.3978305	12.46942559	12.05548041	11.85660162	11.67850238	12.77029955	12.4592609	12.38691575	12.27638652	12.1571263	11.80737584
ENSMUSG00000005417	6.763634041	6.753049263	6.448095051	6.336804073	6.687093784	6.808759858	6.763083025	5.992719788	7.060580818	6.529780602	6.664724073	6.272978125	6.40392777	6.905940649	6.809449212	6.750298606	6.802786719	6.412903696	6.666836164	6.872265088	6.764751541	6.250272201	6.629699719	6.106761109
ENSMUSG00000005442	7.387705515	7.299606684	7.386299786	7.390880351	7.197509295	7.363996227	7.648822295	7.260630627	6.846299649	7.166256919	7.044527327	7.078621095	7.461165715	7.50725071	7.210564811	7.517174224	7.145085049	7.13125635	7.25210791	7.185970891	6.886299031	7.288285479	7.407031857	7.119179777
ENSMUSG00000005447	4.675158288	4.898255706	4.620372687	4.812966056	4.664571702	4.951229621	4.770794412	4.978790409	4.846900901	4.919262988	4.688614096	4.615648863	4.715207615	4.835241341	4.825416246	4.571364191	4.690300482	4.78041983	4.741966762	5.187404326	4.766724567	4.276937292	4.624920037	4.48077023
ENSMUSG00000005465	0.074773293	0.090756031	0.074335135	0.074631491	0.074480335	0.075212614	0.075384429	0.206142491	0.098336279	0.236249349	0.074535234	0.075434168	0.074414812	0.074255975	0.248237923	0.074757984	0.074596479	0.07525801	0.076087457	0.074917887	0.074534127	0.075273811	0.075356739	0.075365182
ENSMUSG00000005469	6.955213622	6.737602233	6.978606829	7.00523493	7.04830327	6.923343609	6.957078562	6.244528768	6.955213224	7.209890335	7.149658728	7.125220942	7.032671493	6.963166065	6.927304469	6.757415481	7.25031104	6.707713142	6.962953757	6.998487099	7.374964914	6.672513978	7.00378902	7.461569023
ENSMUSG00000005470	6.695490368	6.908903695	6.523818275	6.527121782	5.968432443	6.70076289	6.881528112	7.160022619	7.085260403	6.988839707	6.509717794	6.640121246	6.468868694	6.879961589	6.506892933	7.184548501	6.732844324	6.626771821	6.417508868	7.17743132	7.209799805	6.028426883	6.255971081	6.56446629
ENSMUSG00000005474	2.173627327	2.062169565	2.29586664	2.062437914	2.185212751	2.112334081	2.116470152	2.064080515	2.203938086	2.06499275	2.312107435	2.52549583	2.06142828	2.060686447	2.062100291	2.063026079	2.383028515	2.065342375	2.325911793	2.063768307	2.079067348	2.065415348	2.229007241	2.065837053
ENSMUSG00000005481	6.055509927	5.906397452	5.623183381	5.984228038	5.499815264	6.07301261	6.227681156	5.83950972	5.920816029	5.661027981	5.52886743	6.294629139	5.848380453	5.982293076	5.7544888	6.041866897	5.874454602	5.680221944	5.52313549	6.094134539	5.921531863	5.793673337	5.435215748	5.997525925
ENSMUSG00000005483	6.380409173	6.108506487	6.390723442	5.736496496	6.243379785	6.421257887	6.069341813	6.25068386	6.648195366	6.614433769	5.927622054	6.209376925	6.346987353	6.263213462	6.191101599	6.071963264	6.199626754	6.006559761	6.309900707	6.130054808	6.559070286	6.433639783	6.479426951	6.188796303
ENSMUSG00000005501	5.429880917	5.930317972	5.272114368	5.146161574	5.209804741	4.908988374	5.91053962	4.855902699	5.560110815	4.811869992	5.081866925	4.865269783	5.653128919	5.459872148	5.019634108	4.917704941	5.623076808	5.628226485	5.526694494	5.349647308	5.470300669	5.519298047	5.768291443	5.156927372
ENSMUSG00000005505	4.080527302	4.515349412	3.992765425	4.153023793	4.16017195	4.087008234	3.89044198	4.008284378	4.077452746	3.925795263	4.21604745	4.334007144	4.078371686	4.183067994	4.022696932	4.048509297	3.983827864	4.212517131	4.205805745	4.018855051	4.147385379	4.389973052	4.140630342	4.159713332
ENSMUSG00000005506	8.044890732	7.981425223	8.16056716	8.012395166	7.904407838	8.020616331	8.00150908	8.378023359	8.34133057	8.000983017	8.239169181	7.819931247	7.93600667	8.186205307	7.971513319	8.017613073	8.048945232	8.05660453	8.015398214	8.216018441	8.116996906	8.25302846	8.139891083	7.86457376
ENSMUSG00000005510	5.184497198	5.518833867	5.700052188	5.637759335	5.185009245	5.918825782	5.583999639	5.629609233	5.450888224	5.533514916	5.551056656	5.224433808	5.597255903	5.624633474	5.862090454	5.821165494	5.674933508	5.249319832	5.684113916	5.231042766	5.643454511	5.321551018	5.577211872	5.373436401
ENSMUSG00000005514	10.75929911	10.46246693	10.81205988	10.49777302	10.98435907	10.81163859	10.99488725	10.65057469	10.882605	10.75604241	10.9658554	10.84290392	10.76137393	10.54674175	10.69190739	10.80233254	11.02254823	10.55289854	10.90101843	10.64282242	10.79352315	10.80427528	11.03839374	10.88505396
ENSMUSG00000005533	5.42655412	5.610012836	5.516033161	5.639564857	5.52614399	5.596858844	5.925049554	5.298874052	5.242715911	5.330547323	5.774956041	5.338353819	5.5711006	5.365506202	5.31830758	5.10007727	5.413245439	5.00512616	5.240734391	5.083552673	5.761305289	4.890431469	5.681226443	5.683527932
ENSMUSG00000005534	4.90787304	4.899802663	4.74971643	5.099699066	5.114764377	4.403568805	4.921025196	4.826436443	4.872254662	4.349124258	5.157750396	4.699926152	5.067705823	4.970741157	4.641922843	4.583616844	4.704139526	4.940461026	5.165936575	5.319233206	4.434420611	4.677194887	4.689013826	4.977160479
ENSMUSG00000005540	-0.872786965	-0.857401827	-0.872994512	-0.872854182	-0.872925782	-0.872091835	-0.871270604	-0.872686414	-0.871699165	-0.717573609	-0.872899783	-0.871042207	-0.858941274	-0.873031962	-0.857545764	-0.872794224	-0.872870771	-0.871869744	-0.868354617	-0.854075732	-0.872900308	-0.871793329	-0.85090081	-0.871360066
ENSMUSG00000005566	7.039546121	7.573950853	7.472406841	7.34349491	7.559404145	7.162959186	7.565263843	7.522593641	7.77012112	7.361043193	7.471801281	6.633979251	7.468592377	7.439902909	7.445026607	7.36430533	7.521317104	7.812995938	7.306113645	7.611485748	7.314531846	7.124498016	7.535799586	7.226552098
ENSMUSG00000005575	5.266001006	5.416852211	5.462662273	5.096039878	5.426629696	5.29617341	5.492909411	5.244364575	5.408424441	5.088785844	5.412407698	5.492597207	5.426617132	5.17581124	5.454414955	5.189922106	5.3319615	5.136583433	5.104201027	5.327304015	5.273391877	5.523628091	5.154486438	5.512223707
ENSMUSG00000005580	3.577304922	3.666773049	3.887793844	3.826224328	3.95584749	3.53869139	3.786957154	3.512390992	3.704784048	3.712829347	3.578805434	3.952699128	3.571089665	3.60881655	3.637711631	3.882920952	3.735538005	3.738051963	3.72498709	3.687251082	3.701700034	3.774722672	3.882649495	3.748792801
ENSMUSG00000005583	8.608223994	8.613893909	8.757527689	8.00033702	8.41349461	8.49797401	8.226992269	8.850407481	8.456283358	8.096955012	8.052857919	8.678745228	8.6690116	8.761834736	8.614380438	8.730335274	8.777321967	8.552831934	8.553700716	8.685352353	8.596394987	8.62749021	8.880319784	8.273361781
ENSMUSG00000005609	6.282045668	5.893512389	6.182105025	6.263569866	5.964781985	5.842474465	5.810297644	5.970457157	6.109361698	5.96131261	5.642589039	5.453507518	6.275684461	5.949374893	6.097897088	6.063646342	5.902453481	5.41931029	5.423076369	6.179316214	5.99532272	5.808084806	5.515994295	5.718616767
ENSMUSG00000005610	9.683226205	9.564275237	9.824231083	9.60166375	9.656901298	9.96142575	9.521049828	9.572409697	9.64955826	9.393689927	9.452532635	9.987417728	9.452467014	9.721518792	9.591000358	9.866678857	9.705010745	9.90723783	9.687472934	9.800867854	9.730426315	9.570635356	9.616579811	9.927960826
ENSMUSG00000005611	0.434393578	0.434125138	0.433803672	0.434202741	0.433999234	0.434984371	0.435215242	0.434678685	0.435092952	0.434943688	0.541035329	0.656271375	0.645575546	0.433697022	0.434105112	0.434372979	0.43415561	0.435045381	0.467378231	0.434588101	0.434071666	0.435066615	0.435178041	0.528228232
ENSMUSG00000005615	7.162846167	7.507194104	7.299487177	7.068041241	7.403506726	7.219955869	7.588944495	7.851576153	7.669477436	7.516789835	7.527253101	7.525648839	7.50252694	7.272747225	7.268020235	6.978061634	7.334513832	7.504733266	7.768007899	7.490428687	7.506870682	7.529287771	7.202549152	7.731887041
ENSMUSG00000005621	5.820554119	5.673083361	5.906950642	5.525872489	5.326750378	5.905674188	5.947845848	5.611887239	5.582661312	5.332047588	5.70769151	5.20828659	5.562591397	5.517019656	5.740491104	5.627205085	5.808425249	5.675658267	5.651370663	5.276114974	5.318552629	5.804537783	5.51246944	5.543875357
ENSMUSG00000005625	8.690050223	8.839947778	8.551844893	8.871385351	8.619515073	8.982715739	8.898607665	9.006629507	8.661404298	9.412837476	8.995725458	9.012059329	8.930847107	8.821104228	8.887948844	8.799397829	8.913510445	8.832505252	8.867295965	9.044932844	8.83249913	8.950510742	8.890248705	9.170648648
ENSMUSG00000005628	-0.048226789	-0.048438054	-0.048691295	-0.048376961	-0.048537205	-0.04776248	-0.04758128	-0.048002609	-0.047677242	-0.047794424	0.048292824	0.259156323	-0.048606721	-0.048775368	-0.048453822	-0.048242994	-0.048414063	-0.047714583	0.047488408	-0.048073813	-0.04848016	-0.047697915	-0.047610468	-0.047601568
ENSMUSG00000005656	7.202702523	7.010104708	7.483166687	7.024330881	7.000932651	6.846553166	7.041197678	7.068216032	7.317063159	7.069649374	6.994321414	7.12455407	7.28236299	7.29973247	6.968169456	6.780984843	7.144059867	7.338201954	7.473710194	7.478389122	7.303221329	6.956899782	6.844274702	6.80847729
ENSMUSG00000005667	7.111711333	6.651251799	6.892830296	7.294932096	6.414061303	6.233692349	6.56102995	7.041354196	7.413413351	7.425170743	5.980638734	7.016015694	6.653894826	7.520988591	7.076154253	7.060746606	6.648313564	6.719656091	6.191170865	7.657928045	7.327835413	6.929457435	6.489951853	7.123820175
ENSMUSG00000005672	0.644170677	0.700588127	0.62645435	0.62684314	0.626644769	0.627607106	0.735335292	0.701001608	0.627713492	0.627567261	0.6267168	0.627898926	0.7432374	0.626350591	0.626747947	0.627009253	0.626797179	0.627666874	0.788985231	0.779163281	0.626715347	0.627687681	0.627796904	0.627808027
ENSMUSG00000005674	5.073966412	5.261019903	5.408755131	5.298957811	4.82475148	5.593374415	4.823618032	5.477042609	4.740055115	5.150588759	5.041308569	5.218614263	5.380556596	5.264028675	5.236433055	5.406486194	5.174210587	5.241307354	4.957128537	5.41691586	5.696512894	5.668284529	5.277767074	4.772443812
ENSMUSG00000005682	3.210155774	3.500421228	3.304065999	3.533728089	3.469773585	3.144605888	3.104566639	3.049948132	3.27376285	3.205687664	3.323800459	3.531994009	3.244410662	3.200864688	3.045923341	3.047806495	3.266795258	3.077083774	3.240083868	3.150061218	3.20370742	3.052654563	3.053429675	3.318984438
ENSMUSG00000005683	8.055546146	8.219157264	7.590777762	7.883295476	7.645198052	7.92952836	7.872387438	7.837474579	8.230015213	8.159680911	7.806140351	7.791984798	7.951179242	8.281658257	7.879346931	8.0081034	7.483498608	8.007771598	7.979753215	8.309033131	8.037785889	8.107767172	8.121609071	7.655131225
ENSMUSG00000005686	5.220867979	5.284119905	4.94562849	5.179368382	4.716833828	5.267741074	5.241784305	4.883475138	4.857501308	4.51051029	5.226442011	4.812062524	5.122066744	4.891250744	5.187019641	5.325780915	5.482997414	5.328072074	5.290964058	4.871769485	5.369651357	5.445438528	5.221651461	5.2913495
ENSMUSG00000005687	5.922500424	6.275552402	6.393993922	6.563103166	6.061386351	6.920196133	6.167388366	6.218203715	6.594805069	6.493827307	6.785016185	6.661115206	6.557855439	6.625302337	6.430787549	6.371550743	6.355516786	6.343910866	6.111915954	6.150903807	6.319295263	6.553158606	6.608520023	6.897448462
ENSMUSG00000005698	7.054034269	7.153584157	6.988349793	7.008335911	6.662867741	6.5404355	7.267095969	6.816560277	7.179739293	7.033075304	6.795803128	6.507441051	6.685901446	7.022319024	6.868693116	6.635851564	7.348787417	7.078047501	7.053846419	6.714944861	7.304717108	7.105215078	6.916641084	6.91128164
ENSMUSG00000005699	3.411705199	3.389326208	3.294492691	3.439588843	3.225691479	3.19952234	3.201439852	3.219645448	3.467690648	3.199183705	3.598469603	3.462164947	3.343656197	3.539164614	3.636293864	3.291236735	3.314703086	3.553638482	3.306838874	3.522989547	3.277929928	3.892582655	3.20113135	3.756449921
ENSMUSG00000005718	1.285246678	1.284829315	1.284330197	1.376050866	1.32749113	1.30737377	1.309294493	1.458717199	1.464685875	1.286103619	1.299784532	1.286631823	1.284496745	1.332989226	1.2847982	1.285214633	1.37422827	1.286262276	1.424395878	1.407048514	1.370973715	1.286295414	1.373085337	1.286487073
ENSMUSG00000005732	8.142791561	7.994576094	8.068404123	8.648857696	7.892220086	8.425922184	7.815872774	8.044968771	8.170936224	8.021511866	7.722300782	8.133947154	7.647332831	7.826605787	8.31755947	8.105961602	8.129820046	8.643183773	7.663568854	8.235337036	8.312937566	8.550477529	8.297173998	8.771665172
ENSMUSG00000005774	4.071688634	3.923427267	4.317545073	4.175126463	4.226730559	4.195792732	4.393003989	4.380955079	4.099031735	4.223760504	3.997480368	4.310741801	4.123509018	4.233365482	4.186117526	3.954801566	3.908309833	4.05629409	4.333765331	4.073716003	4.389969684	3.856342916	3.933380852	4.315357112
ENSMUSG00000005779	8.709123822	8.174850848	8.388004397	8.945763408	8.694200686	9.129906496	8.583850208	8.422663442	8.83042331	8.753955055	8.413484654	8.930644695	8.661604007	8.799551052	8.571963454	8.876295535	8.654679989	8.875664894	8.583322983	8.76062449	8.586736552	8.580979762	8.623493273	8.904134832
ENSMUSG00000005800	8.726236366	8.629748036	8.847495913	7.71622844	9.304922365	8.80278809	9.10374061	8.400284299	8.928416178	8.481678362	9.15301664	8.823958376	9.315848726	8.643464441	8.292729907	8.953971534	9.116023984	9.249182116	9.153853054	9.002840997	8.462091905	9.020438655	9.163693966	8.966064247
ENSMUSG00000005802	5.187096346	5.220408108	5.13299308	4.996743319	4.897621827	4.985354485	5.356239008	4.804283889	5.203173512	5.092034784	5.129591293	5.428749336	5.10290896	5.393495613	4.674092946	5.065281561	5.237062754	5.578643601	4.874377859	5.334330318	4.798344495	5.279229536	5.52876178	5.012343777
ENSMUSG00000005803	5.785003097	5.349715052	5.764355632	5.725475447	5.841469864	5.910911489	5.261370257	5.372903961	5.789880599	5.385660269	6.024206743	5.653236676	5.531036035	5.828402578	5.381632022	6.094756916	5.651307084	5.582457125	5.464650565	5.788943469	5.705743729	5.529737604	5.352392907	5.67618892
ENSMUSG00000005804	6.3215631	6.033657491	6.071826423	6.2084692	6.094347023	6.220290158	5.848616471	6.184773618	5.904688393	5.43630086	6.191787354	6.054054286	6.02315716	6.148763001	5.878451936	5.844518848	6.352104524	6.025511616	5.954070304	5.783573643	5.9620395	5.805719926	5.96007062	5.606321343
ENSMUSG00000005813	7.242860811	6.52619948	6.649322037	6.780347153	6.494650831	6.810515472	6.883728283	6.726996432	6.192135542	6.757304608	6.929607984	6.770455223	6.7840936	7.168962505	7.02040601	6.405885939	7.169314883	7.125597031	6.890783865	6.816936917	6.724004893	6.942933373	6.593706014	6.507378854
ENSMUSG00000005823	6.487851865	6.183993666	6.520492369	6.597108402	6.159711548	6.586435916	6.398169422	6.262529291	6.199998186	6.437920399	6.413841099	6.051138813	6.569682058	6.600169507	6.618155371	6.668270304	6.81836677	6.086682809	6.279763422	6.570189505	6.372787	6.298142065	6.378749138	5.905549342
ENSMUSG00000005824	2.719269227	2.633227692	2.826661912	2.741987542	2.856277752	2.658504993	2.683762365	2.711519727	2.839457407	2.776877315	2.749506742	2.729552228	2.949995228	2.644236241	2.76490061	2.83800572	2.710611937	2.637085036	2.923035821	2.708790496	2.707542525	2.723142159	2.862568294	2.788202942
ENSMUSG00000005846	7.030501774	6.621697496	6.541572078	6.511513698	6.561686217	6.593632414	6.530521077	6.338521306	6.716983756	6.564640261	6.558584917	6.672375283	6.166695976	6.683316456	6.583162388	7.041347322	6.563006932	5.872196696	6.374134154	6.897660167	6.088679932	6.975139723	6.490249955	6.428258779
ENSMUSG00000005871	6.650750648	6.951805987	7.066448668	6.34129465	7.009175963	7.057787778	6.932937849	6.67074831	6.842366653	7.089543543	6.700398665	6.117339966	6.886676086	6.81726274	6.785803372	6.758653967	6.787567564	6.224793114	6.944139077	7.267912938	6.988836493	6.75832535	6.922531644	6.383745442
ENSMUSG00000005873	9.002294393	9.097499792	8.975458093	9.154934595	9.046000716	9.064828609	9.127154776	9.332203058	8.867360389	9.100854418	9.179341033	9.087861026	9.071847655	9.534530229	9.03651767	8.987893836	9.393378763	8.85735799	9.143202621	9.075154242	8.710142213	9.048095223	8.59481968	8.640926139
ENSMUSG00000005881	6.80092272	6.778055558	6.439349021	6.340792136	6.29372315	6.422321981	6.909207175	6.543552698	6.440355578	6.392329098	6.226456636	6.22715005	6.549929022	6.92753817	6.574063819	6.568630084	6.083623137	5.995406139	6.242788646	6.453603408	6.311667314	6.40382605	6.053037736	6.025344263
ENSMUSG00000005882	5.715326993	5.268202017	5.972599703	5.407720489	5.677571216	5.884829917	5.052600464	5.751233052	5.732197323	5.663555968	5.928660661	5.657192443	5.50112674	5.950226841	5.809843117	6.04124415	6.324879381	5.808643582	5.545152329	5.832851922	5.913966202	5.924230129	5.722455225	5.776872031
ENSMUSG00000005886	5.078660285	4.918821275	4.60120756	5.269336502	4.839476028	5.078409061	4.914029116	4.744998887	5.070989347	4.921772721	5.107663682	4.836938913	5.160710683	4.683001664	4.776010521	5.132940253	5.036806921	4.790395675	5.107612619	4.971547399	5.072568944	4.501836936	4.508301855	4.4010032
ENSMUSG00000005893	7.10469822	6.812722188	6.664343735	6.37428338	5.954972081	6.038245243	6.327610273	6.668720788	6.617541765	6.831326813	5.921870565	6.518040072	6.833465128	6.858814368	6.515567977	6.686674225	6.6950936	6.552031016	6.495069145	6.41430923	6.050232375	6.127556652	6.232707449	5.66384285
ENSMUSG00000005897	3.292571552	2.928799449	2.858039934	3.147139694	2.892800859	3.062674855	2.851377345	2.988839527	3.107477803	2.849767365	3.306899902	2.877868052	3.124799306	2.949786597	3.085459728	3.097183337	2.880154984	2.898380787	2.980023998	3.019346564	2.926619392	3.271686382	2.851157035	2.851224219
ENSMUSG00000005899	4.886276928	5.086784192	4.464091952	4.250192454	4.678598913	4.841726984	4.503001236	4.845516877	4.752120519	5.130730374	4.780213374	4.46257466	4.673665475	4.955949579	4.50111813	5.029955219	4.536499724	4.761566291	4.435791611	4.765968532	4.810912605	5.069090611	4.730167021	4.358760538
ENSMUSG00000005907	4.0292519	4.197361986	4.082034239	3.910590026	4.25197482	4.462671648	4.453806165	4.281654671	4.715120762	4.266594579	4.239759723	4.192301862	4.260103242	4.310420801	4.168788386	4.126718517	4.239393402	4.372519202	4.193114256	4.179899056	4.082513417	3.984259951	4.373953467	4.03667318
ENSMUSG00000005936	7.603054999	7.151011595	6.72705668	6.896090902	7.130910183	7.490029522	7.285762646	7.68405636	6.550157179	6.782013814	7.015648642	6.572850286	7.434520984	7.078381007	6.584311484	7.42585809	7.352098185	7.748960284	7.223341116	7.66914686	7.091590063	7.226083978	7.195792726	7.490616672
ENSMUSG00000005949	5.297475014	5.080620925	5.214778674	4.581088958	4.755825236	5.213211182	4.9112257	5.108227358	5.179673634	5.467001067	5.166824534	4.680559559	5.267692887	5.130556011	4.930439525	4.951236952	4.951764457	4.709378771	5.281940072	5.332056088	5.29546242	5.013538657	4.887896274	5.167794303
ENSMUSG00000005951	1.853300042	1.737553151	1.630017488	1.680044763	1.675437504	1.63260098	1.633106236	1.727683849	1.741837507	1.63251195	1.802143842	1.633252468	1.630252298	1.629784152	1.662429961	1.904906721	1.738971016	1.632734495	1.66562074	1.631733829	1.762531114	1.699387456	1.67955402	1.633049644
ENSMUSG00000005968	3.78580886	3.62638095	3.45175061	3.403742649	3.600277477	3.62703765	3.376359004	3.69858538	3.863745384	3.659202346	3.581279023	3.776468721	3.380963282	3.590972388	3.512955994	3.578510486	3.849528294	3.374866712	3.71450929	3.562318305	3.694574076	3.786075558	3.541033768	3.376132045
ENSMUSG00000005973	4.747626835	5.246437433	5.027330173	4.871339612	4.900432505	4.867031072	4.912104102	5.118272692	5.228175625	5.151415452	5.047232804	5.247259367	5.079927923	5.112120925	5.215720181	5.414423053	4.952005277	5.055786169	4.878519497	5.149243818	5.190121381	4.737799647	5.190195216	5.178402775
ENSMUSG00000005981	5.644580919	5.638095475	5.579521848	5.489627778	5.323949235	5.687544842	5.45689162	5.516744117	5.407794906	5.279139934	5.410623876	5.749148075	5.151857947	5.390054747	5.585393577	5.450571519	5.699114086	5.082293647	5.491075386	5.382325413	5.319854371	5.084760754	5.593311048	5.196011393
ENSMUSG00000005982	7.269194506	7.359303332	7.337995715	6.913750318	7.197097277	7.475664664	7.294058255	7.073901991	6.960589888	7.337116293	7.266611993	6.930080283	7.670084761	7.24958534	7.481712099	7.493304295	7.298006554	7.104210964	7.163220838	7.503432786	6.807377855	6.558084797	7.128496715	7.091625395
ENSMUSG00000005983	2.408205113	2.351135279	2.332982352	2.479480822	2.425083013	2.337580961	2.477317928	2.336392895	2.407821411	2.504601379	2.601057015	2.338736313	2.333401464	2.506078257	2.399140887	2.353914506	2.384651461	2.601825348	2.489501001	2.597185368	2.33402849	2.36164841	2.496600432	2.745163808
ENSMUSG00000005986	2.457515125	2.241799531	2.340285416	2.212807716	2.450280924	2.437083279	2.259269226	2.164102572	2.165475044	2.1649807	2.268988346	2.190936287	2.287357252	2.160844098	2.255937641	2.283439157	2.162367435	2.165317514	2.286859148	2.327259073	2.162088739	2.165387831	2.165756762	2.361433437
ENSMUSG00000006005	9.467006389	9.786593296	9.559973508	9.408815512	9.394143356	9.20169893	9.569397308	9.69748242	9.324696826	9.08102804	8.897897696	8.973238615	9.654038677	9.612364852	9.627581291	9.508360405	9.372394427	9.633244337	9.761577088	9.473686459	9.655171558	9.145013509	9.220265026	9.271230227
ENSMUSG00000006010	7.394775057	7.058195488	6.94460477	7.034121635	7.378572415	7.262408274	7.034545631	7.383470313	7.007777318	7.373111513	7.263244687	7.053341161	7.10067111	7.292607048	7.272744347	6.938444226	6.957302303	7.1684621	6.893537983	7.130320723	7.019852597	6.97523715	7.179829239	7.344297299
ENSMUSG00000006019	4.231173399	4.489568522	4.254443114	4.570419976	4.179570847	4.273817041	4.283425121	4.332984818	4.075721227	4.354933777	4.479425348	4.06717856	4.301818588	3.920061613	3.995538489	4.347568255	3.873144628	4.147319664	4.214373158	3.990238168	4.177375303	3.971869643	4.081233364	3.998363074
ENSMUSG00000006021	2.053349267	2.252895071	2.013567255	2.083573862	2.149491323	2.331226086	2.018108735	2.136364068	2.017716626	2.017237692	2.014436947	2.18348629	2.013913765	2.054394404	2.170244096	2.015403037	2.014702788	2.017564027	2.197745518	2.016095239	2.449216576	2.19334382	2.017989479	2.018025844
ENSMUSG00000006024	6.760055533	7.30309341	7.272233341	7.383290425	7.270047482	7.47261411	7.60395132	7.12039502	7.575511617	7.593884778	7.289567917	7.514485813	7.01720604	7.545357753	7.340711061	7.090441069	7.420622848	7.290864851	7.336428485	7.38342447	7.527983778	7.746964773	7.444933988	7.225917788
ENSMUSG00000006050	5.900055519	6.140533747	5.972208149	6.004460715	6.143877249	6.054007768	6.040844547	5.991404938	6.014421675	5.981364031	6.011277151	5.827338914	5.922428722	6.098788898	5.918777495	5.715929192	5.453366587	5.970368945	6.09821468	6.145655695	5.643554626	5.928150447	6.108145097	5.941474412
ENSMUSG00000006057	7.00962389	7.522978555	7.456091654	7.363861247	6.928302552	7.205078914	7.408834211	7.144696294	7.252953918	7.185162347	7.01838884	7.484160136	7.206992655	7.324937963	7.588473895	7.306716041	7.075553589	6.750464326	7.434885278	7.513491332	7.171990844	6.971669535	7.021922185	7.23999945
ENSMUSG00000006058	6.156280164	6.224426079	5.889186031	6.16586029	6.283493572	6.589571553	6.239888113	6.226342435	6.074477542	6.122224967	6.476063829	6.115286314	6.276731049	6.247266931	5.935576182	6.123910437	6.549199116	6.357613815	5.859340749	6.077330689	6.262540893	6.575704875	5.932302196	5.905000951
ENSMUSG00000006095	7.129396577	6.761636675	7.602010449	7.522508518	7.4973593	7.637212287	6.912893138	6.703460288	7.339939998	7.211828455	7.298509049	7.197504877	7.313368233	7.362740477	7.203957834	7.214217492	7.699626823	7.578349146	7.009306264	7.317782669	7.293347909	7.068966708	7.346765336	7.185699186
ENSMUSG00000006127	5.292327526	5.420341471	5.505782981	5.490261075	5.510308781	5.014321547	4.920405436	5.67580125	5.31491337	4.850949492	5.423305035	5.160311772	5.387126244	5.35515113	5.398161242	5.370912391	5.018041763	5.040287197	5.236650259	5.543461412	4.907593597	5.239427461	5.211051482	4.960265311
ENSMUSG00000006134	0.99645397	0.996046551	0.99555841	1.299317548	0.9958554	1.042851127	1.069800768	0.996886487	0.997514584	1.286179809	1.074796776	0.99780116	0.995721406	1.035627629	0.99601615	0.996422713	0.996092809	1.043807687	0.999128761	1.074589943	1.012367058	0.997474665	1.022121227	0.99766073
ENSMUSG00000006154	2.195702717	2.064030112	2.063140267	2.064245027	2.316978972	2.243073191	2.325886631	2.065564026	2.172939056	2.066299117	2.063886175	2.313320683	2.063437266	2.062845206	2.063974658	2.252335374	2.064114498	2.360591074	2.069676263	2.065312867	2.063882048	2.315643085	2.112139083	2.066981093
ENSMUSG00000006169	7.718802693	7.938687307	7.814872456	7.764136737	7.737972736	7.577109004	8.075873853	7.817615404	7.446762152	7.296169072	7.804872359	7.535014622	7.736719564	7.692735441	7.022285909	7.600441199	7.385286144	7.732712657	8.067469559	7.467940394	8.235883305	7.599130209	7.70061868	7.368395869
ENSMUSG00000006179	0.095457645	0.139468806	0.095076003	0.095334005	0.095202344	0.095841482	0.118238023	0.095642676	0.095912203	0.095814998	0.095250146	0.183079005	0.135212817	0.165227243	0.193692282	0.095444291	0.095303496	0.095881212	0.096609365	0.165508097	0.138407379	0.095895044	0.095967662	0.095975058
ENSMUSG00000006191	5.282508273	5.17295193	5.539438189	4.870078249	5.144925235	5.089805444	5.401217997	5.568295813	5.073355196	5.172258822	5.22935589	5.21116998	5.085166988	5.110184678	4.664611002	4.778161118	5.347686669	5.244166529	5.193920067	5.269991573	5.130427012	5.13292292	5.209812032	5.151269017
ENSMUSG00000006205	1.456140524	1.417454798	1.416762172	1.417621847	1.553179278	1.718282727	1.70137906	1.418645097	1.419533983	1.419213895	1.417342867	1.419939207	1.41699352	1.416532161	1.467690103	1.417988099	1.4175204	1.467014222	1.485308193	1.757190219	1.417339658	1.534325736	1.419716355	1.419740662
ENSMUSG00000006215	4.131333002	4.189161423	4.335538225	4.08173297	3.915767135	4.179199774	4.047489972	4.115159549	4.348557177	3.828201454	4.249969388	4.15356394	4.023927179	4.049188295	4.424898043	4.157242973	4.181296824	4.313065175	4.334276185	3.888111911	4.495299776	4.285425328	3.908508904	4.045740368
ENSMUSG00000006219	9.199291076	8.576218658	8.97913007	8.468488675	9.274146111	8.977988308	9.264062091	9.276942382	9.149827511	8.761922542	9.14497655	8.900814337	8.907712384	8.8641889	8.597972096	8.643647278	9.123755974	8.806108003	8.792821854	9.229742059	9.137914229	8.748750544	9.236160551	8.895692587
ENSMUSG00000006221	-0.352733994	-0.352874905	-0.353043452	-0.352834185	-0.352940943	-0.352423342	-0.352301748	-0.352584169	-0.286687602	-0.231534973	-0.264674166	-0.352266537	-0.352987207	-0.353099321	-0.352885411	-0.352744812	-0.352858917	-0.35239122	-0.351166335	-0.261915609	-0.352902956	-0.352380039	-0.352321348	-0.352315372
ENSMUSG00000006235	1.820788858	1.732442644	1.653042136	1.653951461	1.653487786	1.762452935	1.656257339	1.69518311	1.65597892	1.677847451	1.669659644	1.656409451	1.94944921	1.753348269	1.653729031	1.741188722	1.763273384	1.895892961	1.747586059	1.654829278	1.653652825	1.655918954	1.680042248	1.810762349
ENSMUSG00000006241	-0.640198737	-0.640323348	-0.640472511	-0.640287329	-0.640381777	-0.438374397	-0.639817026	-0.640066337	-0.639873864	-0.639943226	-0.640347473	-0.639785967	-0.640422721	-0.640521982	-0.533106768	-0.640208301	-0.640309205	-0.639895971	-0.636610459	-0.640108409	-0.640348164	-0.639886104	-0.639834317	-0.639829045
ENSMUSG00000006262	4.971366919	5.667721346	5.322427024	4.927880722	5.316648433	4.669994076	5.104094495	5.488498758	5.138237802	5.403990927	5.335502368	5.527471263	5.143205799	5.202169707	4.983169534	5.671326265	5.175624489	5.503766832	5.357359687	5.091499719	5.444860459	5.083807723	5.304227703	5.007553494
ENSMUSG00000006273	10.88187773	10.3003833	10.28358739	10.33684951	10.22875443	10.54102701	10.5109684	10.36688772	10.32094326	10.08747227	10.27959555	10.7182378	10.3405993	10.49589424	10.16344122	10.71083361	10.39338571	10.48353176	10.32029561	10.3116697	10.27316123	10.4581902	10.09078059	10.24029516
ENSMUSG00000006276	4.975220768	5.164251742	5.110521583	5.255810369	5.311707331	5.098984375	5.270298847	5.255023963	4.972804542	4.890107053	4.993277436	4.931728068	5.017314662	5.458603453	4.855076478	4.947430086	4.734733385	5.068393759	4.838638819	5.057039778	4.750955663	4.627172346	4.794236639	4.633971738
ENSMUSG00000006281	7.064501487	6.970924797	6.917069076	6.741789196	6.776934246	6.824074737	7.027249219	6.692382815	7.126203805	6.367856647	6.692755261	6.524502843	7.169467483	6.844528539	6.666157729	6.977095586	6.804119405	6.575527858	6.885464006	6.80117449	6.535008024	6.560000002	7.163974325	6.501720504
ENSMUSG00000006288	1.81267093	1.566377364	1.641774577	1.660376887	1.549985519	1.552012275	1.685862044	1.664697152	1.640347989	1.595138057	1.550137563	1.576889104	1.721389396	1.725929733	1.61230064	1.550754303	1.550307163	1.574744889	1.642465401	1.551196875	1.550134497	1.552181532	1.552410861	1.552434208
ENSMUSG00000006289	5.054841147	5.46995185	5.406848058	5.060322045	4.985716746	5.265130987	4.773500957	5.087458851	5.411726208	5.629367175	5.543170965	4.980461554	5.093441217	4.917844757	5.47972488	5.378703206	5.566925513	5.219512521	5.225139144	4.965857105	4.998780361	5.098971013	5.35206967	5.181659389
ENSMUSG00000006299	9.527328121	9.494392819	9.355429518	9.505348154	9.863392613	9.418927678	9.608005705	9.502927953	9.550654669	9.71360126	9.709516071	9.689947046	9.641448312	9.463251485	9.095620824	9.513719506	9.778985396	9.611502457	9.646014986	9.35794348	9.521198327	9.689456062	9.630167888	9.527810958
ENSMUSG00000006301	7.252461861	7.308688988	7.525801918	7.11993132	7.03913846	7.164792361	7.364486755	7.259205357	7.257341008	7.174075139	7.681640751	7.588236366	7.238550807	7.18804373	7.706214459	7.545809099	7.166950254	7.089773046	7.516793656	7.137656216	7.218234211	7.389544873	7.070367453	7.650624111
ENSMUSG00000006304	11.99796666	11.77776547	11.82552464	11.98007227	11.88759559	12.02223791	11.8611892	11.83324069	11.83775789	11.8750489	11.91844831	12.01196339	11.80759888	11.89477127	11.89628895	11.90758111	11.81797776	11.75369338	11.81443705	11.86490192	11.70308819	11.88478466	11.90198952	11.80878459
ENSMUSG00000006307	4.222711831	4.386475762	4.571084026	3.898709029	4.106778717	4.218461097	4.477137794	4.255465602	4.209504159	3.90999152	4.249554928	4.226229261	4.508067577	4.237821921	3.935156177	4.607402793	4.151854758	3.911521798	4.471395341	4.500441037	4.210948905	4.499339027	4.236541257	4.443476818
ENSMUSG00000006313	-1.281899951	-1.268931607	-1.282710257	-1.282498241	-1.282669829	-1.280276761	-1.265725083	-1.281078413	-1.280008748	-1.266388153	-1.282654519	-1.279560349	-1.282688084	-1.188147361	-1.282647896	-1.281962509	-1.282637423	-1.280125175	-1.277725964	-1.281330954	-1.282654828	-1.280073018	-1.279804216	-1.279777299
ENSMUSG00000006315	7.469709012	7.593946614	7.470953473	7.491748296	7.591374243	7.773230941	7.367024441	7.437208121	7.350292278	7.835999547	7.307983015	7.704396079	7.403621044	7.630136759	7.750720868	7.546318477	7.37397726	7.923148049	7.37775573	7.641600679	7.415174679	7.475734883	7.287826094	7.321915087
ENSMUSG00000006333	11.2565551	11.44558643	11.32598351	11.62131356	11.07931112	11.34878108	11.47483123	11.44911541	11.24697445	11.48328867	11.25671702	11.39375446	11.43909472	11.37117494	11.57097122	11.35816556	11.05449919	11.36165236	11.59242736	11.50471954	11.35004817	11.19646303	11.1100916	11.30945033
ENSMUSG00000006335	3.053223723	3.114297642	2.873739138	2.978937141	3.076424163	2.998701856	2.892533302	3.090411147	3.374360642	3.055502195	2.860406584	2.867546835	2.977392964	3.013016551	2.973823316	3.08193063	3.0066615	3.312015417	3.076276213	2.943556051	3.169572604	2.866280005	2.963101407	2.867002192
ENSMUSG00000006344	1.93363085	2.013264088	2.210561775	1.933078474	2.129620847	2.002420108	2.135053168	2.230774532	2.004962787	1.935221342	2.109837314	1.936198366	1.932233379	1.931613074	1.932795763	1.933571242	1.932942006	2.025416367	2.085244993	1.93419356	1.932698889	1.982059216	2.189446866	1.935930869
ENSMUSG00000006360	9.030210365	9.270226133	9.441066028	9.945835797	9.707390142	9.624908255	9.269531106	9.118741188	9.699364051	9.795580512	9.399122192	9.795962113	9.159177124	9.333233622	9.489946718	9.600015293	9.679118626	9.607290162	9.218418337	9.311130857	9.415001303	9.65966123	9.755873229	10.03005495
ENSMUSG00000006362	2.490694162	2.39920379	2.494658319	2.417036825	2.559295964	2.402720855	2.403663189	2.639596362	2.802339206	2.402554685	2.617318773	2.403935704	2.486338217	2.438099266	2.728964149	2.506717945	2.512390113	2.44960914	2.43914366	2.584599945	2.701996923	2.403056671	2.602452208	2.4035577
ENSMUSG00000006373	4.551860913	4.703976307	5.122480968	4.518355224	4.813425718	5.412185909	4.968085036	5.038406408	5.464757047	5.559266559	4.756720263	5.077682591	4.772390298	4.961297532	5.035006734	4.486581958	5.204705413	5.573570845	4.93937863	5.09897774	5.252850871	5.160142427	4.890661306	5.138800055
ENSMUSG00000006378	2.29459426	2.324361533	2.170915784	2.222730227	2.275492127	2.396368147	2.175664802	2.194472171	2.175254171	2.376020405	2.249903628	2.538861893	2.171277589	2.223265954	2.25108335	2.191245106	2.172101775	2.198329938	2.178828647	2.250583347	2.434791958	2.285940253	2.331553738	2.311456741
ENSMUSG00000006390	7.399715031	7.036198718	7.582964063	7.031840198	7.316698387	7.306748271	7.582974724	7.038743038	6.835193005	7.368702801	7.487877697	7.266712398	7.074452882	7.15178336	7.201774478	7.558711979	7.416765611	7.172607692	7.163365857	7.139706001	7.490988629	7.540642892	7.704702274	7.044999874
ENSMUSG00000006392	7.411486528	7.381543683	7.458386492	7.39757878	7.412499499	7.728378322	7.31169312	7.20529428	7.185207974	7.198027097	7.010066514	7.338989687	7.447576203	7.32689486	7.440738037	7.060989743	7.569642417	7.517149122	7.438214097	7.236229933	6.997280546	7.646305424	7.587927839	6.972652912
ENSMUSG00000006395	6.666036918	6.557990727	6.935685176	6.635030289	6.754819167	7.218185146	6.653990859	6.758278294	6.850135145	6.952966107	6.560096088	6.979137249	6.696343996	6.641760175	6.952970956	6.503320151	6.664764817	6.693843041	6.958086886	6.773012606	6.708284288	6.398393203	6.507507853	6.686083649
ENSMUSG00000006398	5.563173791	5.318152117	5.645768067	5.234957249	4.967455214	5.158998533	5.412705214	5.392196085	5.565340367	5.75747409	5.1628987	5.463274537	5.126936833	4.900625226	5.420564873	5.127310949	4.663121206	5.184255203	5.188904079	5.257112556	5.256617981	5.580925301	4.968918408	4.734863823
ENSMUSG00000006403	-1.35695528	-1.343506093	-1.296916204	-1.357567803	-1.35809451	-1.355293479	-1.297423751	-1.356114201	-1.355019091	-1.355398465	-1.358010405	-1.354560025	-1.358114548	-1.358163069	-1.357899082	-1.357019327	-1.357726109	-1.355138287	-1.352682005	-1.356372749	-1.358015633	-1.35508489	-1.354809694	-1.354782137
ENSMUSG00000006411	4.37127713	4.527032978	5.014159676	5.0841948	4.974506163	5.030869992	4.579627959	4.55058367	4.407191127	5.258470236	4.898200338	4.929406751	4.803455109	4.645451081	4.704565485	4.93969253	4.73787855	4.922756576	4.520842943	4.541797046	4.964627123	4.665998622	5.236019823	4.83814709
ENSMUSG00000006412	8.67335738	8.303300857	8.277862119	8.047505221	8.159139656	7.9195348	8.248474162	8.555795006	8.421483646	8.090935689	8.276393837	8.289381372	8.16712311	8.203892788	8.82710872	8.488525707	8.04851442	8.381838769	8.327392518	8.027158825	8.43458816	7.949608132	8.130649338	8.315030887
ENSMUSG00000006418	7.215668634	7.40071051	7.076895261	7.119866499	7.47271042	6.37130438	7.047151237	7.261769227	6.808647714	7.080261742	7.392815842	6.724439489	7.100459288	6.899886857	7.11967768	6.909221899	7.322103559	7.227706663	7.015065495	7.190698868	6.912364876	7.118024273	6.870744089	7.110164053
ENSMUSG00000006423	4.059607499	3.950206834	3.727408867	3.757693499	4.218310113	3.851941794	4.029147719	3.827355796	4.076522571	3.688800273	3.9990449	3.701600884	3.862969177	3.868094375	3.656279052	3.876811966	3.754168903	3.798870496	3.704296699	4.012553062	3.702718081	3.646696389	4.07187423	3.905834563
ENSMUSG00000006435	-0.292636269	-0.292784028	-0.29296078	-0.292741328	-0.292853279	-0.292310552	-0.292183073	-0.292479173	-0.292250611	-0.292333004	-0.292812624	-0.292146159	-0.250687862	-0.255138963	-0.13553199	-0.147254152	-0.292767263	-0.292276875	-0.291579295	-0.292529103	-0.292813444	-0.292265152	-0.292203622	-0.292197356
ENSMUSG00000006442	7.587262743	7.506347959	7.136303395	6.891556883	7.065456427	6.996348192	7.24929777	7.508404864	7.183750728	6.504231434	6.878944661	7.14924769	6.929276382	7.269494984	7.167118286	7.453422124	7.132458517	7.27852471	7.202986874	7.541705691	7.278431875	6.95257445	7.157583263	7.34265244
ENSMUSG00000006456	4.578722942	4.604167608	4.605290601	4.425889434	4.650876529	4.670204118	4.761416478	4.645084059	4.651783298	4.514982725	4.831910714	4.639630176	4.500073932	4.771065581	4.691236337	4.73841506	4.678331479	4.677921149	4.530538386	4.646690351	4.94930557	4.838546478	4.321898696	4.757939482
ENSMUSG00000006462	1.094574772	1.094114009	1.093561586	1.094247259	1.093897733	1.095587146	1.095982137	1.095063616	1.368469213	1.321999462	1.094024728	1.147087555	1.093746091	1.093378158	1.094079615	1.094539432	1.094166337	1.095691559	1.191182742	1.264687274	1.094022168	1.095727894	1.095918513	1.375639303
ENSMUSG00000006463	3.883950999	3.891460393	3.946726118	3.898680145	4.031850331	4.301933435	3.840574803	3.750526513	3.919221223	4.217061106	4.365664403	4.013330156	4.296210659	3.716412407	3.798047672	4.084705995	4.219694276	3.915778657	3.829899651	3.9665115	3.886452368	3.975581877	4.143136216	3.689543324
ENSMUSG00000006464	0.347913374	0.347670628	0.347380062	0.347740793	0.34755681	0.348447969	0.418582878	0.462243806	0.348546273	0.34841114	0.347623633	0.348717519	0.347477052	0.347283695	0.425015557	0.347894744	0.41154638	0.348503202	0.543773263	0.441297303	0.347622286	0.348522427	0.348623319	0.348633591
ENSMUSG00000006471	4.486005536	4.332670874	4.379309024	4.147099216	4.473464211	4.103042057	4.120053085	4.371633152	4.276612921	3.973970698	4.375846262	4.036038237	4.428369582	4.218225691	4.12239824	3.930729582	4.401179983	3.879782569	3.992825186	4.234887768	3.970074971	4.290252293	4.251104007	4.428843437
ENSMUSG00000006476	3.974501908	3.79913493	3.703214166	3.924580348	3.642627098	4.177433309	3.874922424	3.856842424	4.018613535	3.727082729	3.840274799	3.712390206	4.14211486	4.099687656	4.405627241	3.850329441	4.178376833	4.064088131	4.121392205	3.996880917	3.679779274	4.114226494	3.783252556	3.973320163
ENSMUSG00000006494	7.454450202	8.025844894	7.724994568	7.665127671	7.362624548	7.828775185	7.953336475	8.348978722	7.877013024	8.027154511	7.696902104	8.258179232	7.468623167	8.066928655	7.527717275	7.445866065	7.688758944	8.282606162	7.237956103	8.013159948	7.932403729	7.719702416	7.921167022	7.609893596
ENSMUSG00000006498	8.221631963	8.279418902	8.253060869	8.493019824	8.361618993	8.480822612	8.468000392	8.526381136	8.269015188	8.143575987	8.445407242	7.990332695	8.305188628	8.340127402	8.657101534	8.507810325	8.406094965	8.28860718	8.457919131	8.288024982	8.543717253	8.549160042	8.43197699	8.308486834
ENSMUSG00000006517	4.093834677	4.227248218	3.865328171	4.25166897	4.028314299	3.902249963	4.273370895	3.802216911	3.842500544	4.222676476	4.062876902	4.252053239	3.78579396	3.905860593	3.760844245	3.992022533	4.179532034	3.718012936	4.050721275	3.931006837	3.705813369	4.421716836	4.017241295	4.225028272
ENSMUSG00000006519	10.36190837	10.37968722	10.41705157	10.48256666	11.01590365	10.81172533	10.47740682	10.3926888	10.38807521	10.58050635	10.95472201	10.63191707	10.58249735	10.36829061	10.34708151	10.65746934	10.80523452	10.67874515	10.34568015	10.28268746	10.39109334	10.56035005	10.89657888	10.58935523
ENSMUSG00000006526	4.162170559	3.681172795	3.772988296	3.702517227	3.892545702	3.719981396	3.817066183	3.600297908	3.981226082	4.215433354	3.879748306	3.644823352	3.747652146	3.736977924	3.648243353	3.530121439	3.743991002	4.132858247	3.841112839	3.892061424	3.597222113	3.978159648	3.7739602	3.538936018
ENSMUSG00000006527	6.813004566	6.693605782	7.263732094	7.095466028	6.980530661	6.682644553	6.917108792	7.299233637	6.908719191	7.352053335	6.832090917	6.978829006	7.166006319	7.102617133	6.844836733	6.861684554	7.125715486	7.144218991	7.146759517	6.950126785	7.114329795	7.029400948	6.88006799	6.883209043
ENSMUSG00000006575	0.269916645	0.328849364	0.269474479	0.330879037	0.298089482	0.270361111	0.396796176	0.289057014	0.270442977	0.270330451	0.269676269	0.379264781	0.269554801	0.269394713	0.26970022	0.269901177	0.269738079	0.270407103	0.27124956	0.288380712	0.327448655	0.312924785	0.292784575	0.270515729
ENSMUSG00000006576	0.135889527	0.135664435	0.135394803	0.135729512	0.38192661	0.136384716	0.13657815	0.136128532	0.228216204	0.136350625	0.13562084	0.136634123	0.135484829	0.135305332	0.13564764	0.135872256	0.135689989	0.346238791	0.137368294	0.136052602	0.13561959	0.136453628	0.136546984	0.136556487
ENSMUSG00000006585	8.357583996	8.255609469	8.059548727	8.005696654	7.842583753	8.213334507	8.113656828	8.403399077	8.169872063	8.579250605	8.149675013	8.112843332	7.940675452	8.010006416	7.925646125	8.161070915	8.087001234	7.923117368	8.316356037	8.165730019	8.563444475	8.402411028	7.910373366	8.581177364
ENSMUSG00000006589	9.485463508	9.1733546	9.291476643	9.421770518	9.301706795	9.53094715	9.384605854	9.052784101	9.424424896	9.47615789	9.220876689	9.333211749	9.113922072	9.250726181	9.106245265	9.099900101	9.168584696	9.075929511	9.260110723	9.285347477	9.31991401	9.283513702	9.401612814	9.14917308
ENSMUSG00000006599	7.033096826	6.448257562	6.810095786	6.523385623	6.714168714	7.268145145	6.987829764	6.839255608	6.744721435	5.59134477	7.053293018	6.150121981	6.660008903	7.303432824	6.294530202	6.893520225	6.49095244	6.473361903	6.840488375	6.67700151	6.301246235	7.08708192	6.94758882	7.221444348
ENSMUSG00000006611	7.662252602	7.231509212	7.16580925	7.224885288	7.175720563	7.072875407	7.437425068	7.152803377	7.367891732	6.860790423	7.242153821	7.541206033	7.95411494	6.783000169	6.763844778	7.503537279	7.254339301	6.974137663	7.897358654	7.14679835	6.933978074	7.32762377	7.022322527	7.034474981
ENSMUSG00000006638	-0.404194837	-0.404335691	-0.404504232	-0.404294983	-0.404401719	-0.381771587	-0.40376305	-0.223942177	-0.403827375	-0.40390586	-0.3886734	-0.403727895	-0.404447981	-0.404560113	-0.38843086	-0.386399278	-0.404319707	-0.296979588	-0.402225966	-0.404092702	-0.404363736	-0.403841226	-0.40378262	-0.403776653
ENSMUSG00000006641	2.620418944	2.561794799	2.494268495	2.580039956	2.628019504	2.661081158	2.564455011	2.451591057	2.559573062	2.433109387	2.429995624	2.503228529	2.561696299	2.513942778	2.560640634	2.482129157	2.688685592	2.433473528	2.550172747	2.730273916	2.429990299	2.433549573	2.433948684	2.583184914
ENSMUSG00000006651	1.306333412	1.417368818	1.464200181	1.305968212	1.305578554	1.477180182	1.307903641	1.306878657	1.30767016	1.307385075	1.3543581	1.308031177	1.350582536	1.31876321	1.305781308	1.325056054	1.30587799	1.307579314	1.309702721	1.346887532	1.305717265	1.60838742	1.332494013	1.618399238
ENSMUSG00000006673	5.295448542	5.839829006	5.774288813	5.56191857	5.702519526	5.153979635	5.604777103	5.518977865	4.962256977	5.35707332	5.56868222	5.458579826	5.280833674	5.435080451	5.820936277	5.738746157	5.440058068	5.198335101	5.190618795	5.027999603	5.349991187	5.527008908	5.560709447	4.871718373
ENSMUSG00000006676	6.285105976	6.185691964	6.061559155	6.603926305	6.330429508	6.296048251	6.371575335	6.059396923	6.169556182	5.888969755	6.656211031	6.08029192	6.297947735	6.097760498	6.398493095	6.208194598	6.024154739	6.262873212	6.292782446	6.253626667	5.702442908	6.174428706	5.86237329	5.677671922
ENSMUSG00000006678	6.402107854	6.424090046	6.612588059	6.5686687	6.086783182	6.276780331	6.718240888	6.601064805	6.424026044	6.18503708	6.441559863	6.783981724	6.429466725	6.948642473	6.939200241	6.620309485	6.651680598	6.483702051	6.402688396	7.054768042	6.419929881	6.809074109	6.222695436	6.669155522
ENSMUSG00000006699	10.67342346	10.57530999	11.04536993	11.06564756	10.73298639	10.97711551	10.68230219	10.41622262	10.9150195	10.95164117	10.7632321	10.95254477	10.66926903	10.70319211	11.19654844	10.73109885	10.58938717	11.04592169	10.78241031	10.50574807	11.11472795	10.77444369	10.78028872	10.88713736
ENSMUSG00000006705	5.805657528	5.343671415	5.754065403	5.559547965	5.381673373	5.64008576	5.088306074	4.925616371	5.011666653	5.749958727	5.199645875	5.212797719	5.654860222	5.524765426	5.157358026	5.540714324	5.087494808	5.714766857	5.641384842	5.339860479	5.515836906	5.3589845	5.233629178	5.085214648
ENSMUSG00000006715	6.444050614	6.347250039	6.467824765	7.178272454	6.421458224	6.529253656	6.468422436	6.657638953	6.586096864	6.935705124	6.321321976	6.616388816	6.374269555	6.923981311	6.681516724	6.936511061	6.635825804	6.278138641	5.803859452	6.381006827	6.068271284	7.009403736	6.369840799	6.483231433
ENSMUSG00000006717	6.728684936	6.836508242	6.756780134	6.648747663	6.639282957	6.614907838	6.685486077	6.809484812	6.644200938	7.00004513	6.487928454	6.862578768	6.580645029	6.906973512	6.314112018	6.383425382	6.26945927	6.215819806	6.901724948	6.767182609	6.383825192	6.207131853	6.684727924	6.603905418
ENSMUSG00000006728	6.729381097	6.6339966	6.851784376	6.859095569	6.611105543	6.525246001	6.794206876	6.823077649	6.675914638	6.474233666	6.755424836	6.591362477	6.570281773	6.674242317	6.484596709	6.791246346	6.759203301	6.230112571	6.576818642	6.845574245	6.87870436	6.677655059	6.724975825	6.100688648
ENSMUSG00000006731	5.291781116	5.163666548	4.841633387	4.555680223	5.197731953	5.046144469	5.031053882	5.108577793	5.398627944	5.369117348	5.112793174	5.377621088	4.685009754	4.988201209	5.159070118	4.83516226	5.023762386	5.249686769	5.153278883	5.053832659	5.414438991	4.924931622	5.105685255	4.940033612
ENSMUSG00000006732	4.875097882	5.347882121	4.938856983	5.367232634	4.694924864	5.181944531	5.495249204	5.321500899	5.578217222	5.299069104	5.129696737	5.077602685	4.958552864	5.368642645	5.125322885	5.214187899	5.08937322	5.097374435	5.053870103	5.505108694	5.585891298	5.100404644	5.271550477	5.523923754
ENSMUSG00000006736	5.769608176	5.88534396	5.492517224	5.924574406	6.129736278	6.234604467	5.843024416	5.87005493	5.857042871	6.332688864	6.117243375	6.112365637	5.812732871	5.720745278	5.928195572	6.062124423	5.65719167	5.728249079	6.247538858	5.56876061	5.782919853	5.65907322	5.874366035	5.769771257
ENSMUSG00000006740	9.230200823	9.104168258	9.028804406	8.661242333	8.985671572	9.032514228	8.980989441	9.021963845	8.691402942	9.183301356	8.73766829	9.145033161	9.06347434	8.957798016	8.88388943	9.090071147	9.252812992	9.158049917	9.095957343	8.976108107	8.867269802	8.911508324	8.941008928	8.965375017
ENSMUSG00000006763	2.907425284	3.141368236	2.930834409	2.920382693	2.704493232	2.877966932	2.985682143	2.878771182	2.733799593	2.817196676	2.798889652	2.82982471	2.76346743	2.830370875	2.705024701	2.778479184	2.916341363	2.778281877	2.71527011	2.821723547	2.753225425	2.97446422	2.982884995	2.710448249
ENSMUSG00000006782	6.343566641	6.127626021	6.325585786	6.141978686	6.458005987	6.645542955	6.769846424	6.461745014	6.284612022	6.561201546	6.432975945	6.569514322	6.971018061	6.195967534	6.322842798	6.463897949	6.316665722	6.752951734	6.365690812	6.66600391	6.471898382	6.514842874	6.496024428	6.056098678
ENSMUSG00000006784	0.587721895	0.63478986	0.587102451	0.652109661	0.688045722	0.588342968	0.588585862	0.588021527	0.58845719	0.818272283	0.587385343	0.588656177	0.722079424	0.586990535	0.587418898	0.587700253	0.587471928	0.588407144	0.619979158	0.69766069	0.587383778	0.588429482	0.588546716	0.588558652
ENSMUSG00000006800	7.673955139	7.612633974	7.712128462	7.415160716	7.606484807	7.32096806	7.734298163	7.536001748	7.801689987	7.255607176	7.69703311	7.579857187	7.992328146	7.723869811	6.746828144	7.726708606	7.514393358	7.552402473	7.951173163	7.687635684	7.004974303	7.732313343	7.70571466	7.834192674
ENSMUSG00000006818	8.967871038	8.973061791	8.70959069	9.774747481	9.276623773	9.303901606	9.953123562	8.841533194	9.711849114	9.909307601	9.963340613	9.558137795	8.817781583	8.769813782	9.242724954	8.918598797	9.269641677	9.076407431	9.884202098	9.042437941	9.703140878	9.480899584	9.647606825	9.803539434
ENSMUSG00000006850	0.100585886	0.100410153	0.125835769	0.116043288	0.219478719	0.142020578	0.101125817	0.100772888	0.101045264	0.100947034	0.157636428	0.101169858	0.100270199	0.136203187	0.100397056	0.100572389	0.201319854	0.101013947	0.184688011	0.100713433	0.100375186	0.101027924	0.101101305	0.101108779
ENSMUSG00000006906	5.181252183	4.740631828	4.696914093	5.212762982	5.137393967	4.949426894	4.668126793	5.198466068	5.253938811	4.75101854	5.022034674	4.805104845	5.132552215	5.202912145	4.793575563	4.954283317	5.210180011	5.159059787	5.082135749	4.847923541	5.17245016	5.306351274	4.833822348	4.993744539
ENSMUSG00000006920	5.376252614	5.632203133	5.592777911	5.548581521	5.742005837	5.373976935	5.706933805	5.777493612	5.421392503	5.712121632	5.246945967	5.731792474	5.771728759	5.980845631	5.553980302	5.468512855	5.631245444	5.674359839	5.395196165	5.698500183	5.507407618	5.978429276	5.554445055	5.944237265
ENSMUSG00000006930	-0.292764589	-0.292902693	-0.293067781	-0.292862792	-0.292967389	-0.250761753	-0.292340468	-0.292617663	-0.249274841	-0.29248087	-0.29292941	-0.292305886	-0.200912563	-0.293122478	-0.292912987	-0.292775195	-0.292887027	-0.209623565	-0.181482831	-0.292664372	-0.292930176	-0.292417341	-0.292359716	-0.292353847
ENSMUSG00000006932	10.37361536	10.14166036	10.17819543	10.29606756	10.29738475	10.1975188	10.15311681	10.1517159	10.38270302	10.37959073	10.39113638	10.32709496	10.1292459	10.02494277	10.15521065	10.19185266	10.29215238	10.05003445	10.24621693	10.04230134	10.26051918	10.27247988	10.30091877	10.08155016
ENSMUSG00000006941	8.20316256	7.952865053	7.52589202	7.854239217	7.74791577	7.904084295	7.91460759	7.755217652	8.341202954	8.096587636	7.870303647	8.132599347	7.821052569	7.71549909	8.243473243	7.886018338	7.771266046	7.813906213	8.068396506	7.883705009	7.809614956	7.847802335	7.787656751	8.009806486
ENSMUSG00000006998	8.787866007	8.444011948	8.279179888	8.643270545	8.75408179	8.676105702	8.600909878	8.625958969	8.540856916	8.684032625	8.710632771	8.726642816	8.305721506	8.36126325	8.494508794	8.915450192	8.689836637	8.271206177	8.33394582	8.47633824	8.53699424	8.793846109	8.859268571	8.625934835
ENSMUSG00000007029	4.733710697	4.754328491	4.855910613	4.547397124	4.820048766	5.108272615	4.76598693	5.039475934	4.679249937	4.749520079	4.953986209	4.773980164	4.812365473	4.822244055	5.015691619	4.515097094	4.572547374	4.616614137	4.788622414	5.345162314	4.915652208	5.111879729	4.474004054	4.670315098
ENSMUSG00000007030	1.68616877	1.514517268	1.542559677	1.514687874	1.514240391	1.516404155	1.516910378	1.515733389	1.883652521	1.773032103	1.60855415	1.517056824	1.642057353	1.629116898	1.514473235	1.653646072	1.514584264	1.51653796	1.51897615	1.647753434	1.514399688	1.516584524	1.516828829	1.516853696
ENSMUSG00000007033	-0.268750811	-0.23612735	-0.269112658	-0.234974571	-0.268992712	-0.268388312	-0.268246627	-0.268575888	-0.268321678	-0.268413278	-0.162024806	-0.268205619	-0.269046835	-0.269178064	-0.268927769	-0.268763448	-0.268896793	-0.268350872	-0.267667384	-0.268631467	-0.268948285	-0.268337841	-0.034489525	-0.268262497
ENSMUSG00000007034	-1.025868289	-1.025968776	-1.026089123	-1.025939725	-1.026015909	-1.024240027	-1.0234265	-1.025403524	-1.02385104	-1.024388861	-1.025988235	-1.023200246	-1.026048944	-1.026129052	-1.025976272	-1.025875999	-1.025957368	-1.003713636	-1.020537869	-1.025770054	-1.025988793	-1.003637938	-1.023554189	-0.840757677
ENSMUSG00000007035	2.720970977	2.978917037	2.660977121	3.091618053	3.110313471	2.758455676	2.76592245	2.748480048	2.783957395	2.818855186	2.74407467	2.937303812	2.722938972	2.861473733	2.729467188	2.854161464	2.907027643	2.66743579	2.673169959	2.665065493	2.662377138	2.667545631	2.668121705	3.052979956
ENSMUSG00000007036	7.530652369	7.582607076	7.342963098	7.921713125	7.268996235	7.405415107	7.330863537	7.439279447	7.671440773	7.173463221	7.306985019	7.379660503	7.528616189	7.069803142	7.127503089	7.290757553	7.264863715	7.380564167	7.757476078	7.720769423	7.356930258	7.687621461	7.00309904	7.471368055
ENSMUSG00000007038	8.04028662	7.813161107	7.99136318	7.526785182	8.266751714	8.398745367	8.15250625	8.047626623	8.510935115	8.310965278	8.335185121	8.676758865	7.953199288	7.569710964	8.223581914	7.768435594	8.273261033	7.742253073	8.209124927	7.616486005	7.77501765	8.172590846	8.446986711	7.833761252
ENSMUSG00000007039	5.404963407	4.888113829	5.146977938	5.757554258	4.982585767	5.234081208	5.224514205	5.210171841	5.23669689	5.256180581	4.910926136	5.525068424	5.404640906	5.25509964	5.00091272	5.240003908	5.480129065	5.099579825	4.813513855	5.364207519	5.465439721	5.81457949	5.516975493	5.311791645
ENSMUSG00000007041	11.14270074	11.24934875	11.29804745	11.50216607	11.07224097	11.04342936	11.19881058	11.43036384	11.23980241	11.33824	11.02838952	11.09028734	11.26472664	11.52859395	11.5865572	11.22551515	11.07950816	11.3957687	11.17363836	11.51669763	11.20686624	11.18824196	10.86720025	11.15924677
ENSMUSG00000007050	5.036532778	4.463180043	4.563322052	5.023101108	4.630249836	4.595693332	4.509650832	4.559663741	4.590821507	4.700854452	4.597379492	4.452786894	4.676320127	4.883212654	4.714006214	4.343937748	4.466837021	4.684166116	4.410556135	4.729641985	4.697171184	4.776152658	4.444652128	4.822364159
ENSMUSG00000007080	3.425562193	3.632670398	3.469271233	3.465143221	3.704686491	3.505059477	3.576061874	3.435166998	3.427629403	3.775724746	3.472544408	3.654679383	3.640859945	3.623098283	3.83316774	3.407956031	3.77703549	3.652299935	3.456314071	3.759584463	3.540091068	3.620195518	3.384713088	3.361451418
ENSMUSG00000007207	-0.558654549	-0.558784187	-0.558939341	-0.558746717	-0.558844966	-0.558368995	-0.558257317	-0.558516787	-0.558316478	-0.55838867	-0.558809283	-0.558224987	-0.558887554	-0.459302857	-0.333800562	-0.558664499	-0.558769474	-0.558339488	-0.555578235	-0.558560565	-0.558810002	-0.558329218	-0.558275316	-0.558269828
ENSMUSG00000007216	2.642512061	2.660859732	2.668068828	2.710264912	2.708725706	2.535163225	2.837686749	2.576289616	2.560311894	2.666980468	2.657874233	2.536569715	2.714476171	2.557176631	2.530989011	2.837681248	2.531229579	2.997125511	2.691777083	2.533285721	2.530829619	2.970495845	2.609652442	2.53613221
ENSMUSG00000007338	5.510283953	5.515908568	5.231620749	5.454868306	5.421842833	5.418056068	5.445165498	5.386472471	5.018964404	4.960534104	5.325596806	5.537329709	5.573283091	6.01043426	5.257807121	5.524466101	5.210120903	5.442316053	5.465169359	5.279581111	5.304541715	5.615587499	5.149081715	5.605778808
ENSMUSG00000007379	2.595353159	2.455738057	2.738468423	2.506735044	2.515018479	2.572195319	2.623429505	2.540632566	2.692041567	2.442288658	2.438660358	2.493425318	2.482996341	2.653547289	2.455507987	2.439911778	2.595323986	2.834676926	2.64675653	2.655564766	2.438654132	2.442799759	2.601183571	2.443309907
ENSMUSG00000007411	5.78670195	5.587533154	5.255751442	5.265491461	5.094850727	5.594728964	5.269877922	5.397684442	5.267201419	4.825073946	5.406913082	5.296145639	5.253006823	5.460637748	5.518683776	5.553883917	5.796240148	5.45578192	5.327046812	5.355935674	5.043096733	5.110630899	5.440690181	5.387391834
ENSMUSG00000007415	7.368786223	7.30351322	7.031062804	7.406121721	7.290827623	7.465317556	7.348271297	7.365693824	7.096186244	7.243643493	6.745555187	7.127646533	7.431529027	7.308675136	6.982342751	7.670686551	7.343123744	7.208087774	6.835097953	7.091034492	6.85596792	6.997807634	7.145084692	7.353352851
ENSMUSG00000007458	9.241264148	9.02704908	9.431789602	9.279510825	9.66572389	9.703866841	9.337623339	9.129407767	9.435053291	9.29722238	9.81678866	9.48197795	9.363990689	9.612066284	9.475879985	9.624523035	9.525503182	9.582460976	9.278931984	9.150305302	9.300715799	9.477906906	9.762109874	9.266279211
ENSMUSG00000007476	5.727525044	5.524330821	5.466897236	5.651869288	5.630596444	5.249495434	5.709931782	5.43044907	5.663206234	4.895792788	5.234295653	5.167850111	5.370076034	5.411613071	5.732918156	5.542428336	5.720124394	5.155341752	5.473328865	5.543765781	5.321658838	5.176379278	5.38907519	4.754417544
ENSMUSG00000007564	8.642499744	8.683331506	8.463482989	8.538656289	8.473722683	8.629163891	8.880247966	8.693735545	8.610740507	8.690987224	8.569053609	8.429924632	8.442573356	8.529903176	8.394141768	8.52829541	8.526560782	8.178636052	8.724212452	8.635443498	8.384317757	8.001509087	8.277656082	8.029598015
ENSMUSG00000007570	7.020892891	6.680769542	6.615664198	6.710100139	6.434662527	6.575220754	6.441913091	6.551095805	6.731138459	6.477392483	5.93135884	5.84258345	6.039371787	6.270528294	6.542707377	6.865646961	5.955405939	5.851641505	6.109748306	6.359562706	6.316385788	6.140785835	6.083425556	7.008613854
ENSMUSG00000007589	4.586505539	4.771606343	4.846711096	4.606567433	4.657823493	4.655379166	4.345505698	4.641683947	4.315129116	4.721880748	4.500969057	4.499971745	4.568181308	4.781457399	4.439471447	4.596423513	4.859928696	4.981586854	4.68764319	4.60102941	4.462090948	4.619124161	4.271848502	4.221273252
ENSMUSG00000007603	3.811692417	3.510513397	3.683955869	3.292951789	3.371624025	3.413488215	3.529438974	3.380954124	3.680459339	3.695796731	3.326079269	3.611526094	3.337752997	3.628272175	3.392038438	3.4222959	3.527022118	3.675573591	3.566325414	3.337930005	3.630118692	3.628169774	3.326548415	3.527709989
ENSMUSG00000007610	4.670676057	4.577558349	4.644353075	4.136308747	4.202421039	4.363862162	4.120778773	4.59517273	4.064295862	4.700636493	4.224340835	4.535988259	4.636049351	4.561201355	4.257354654	4.496458402	4.726227312	4.610962372	4.560785711	4.605040777	4.336952642	4.253067119	4.324194474	4.119792191
ENSMUSG00000007613	7.211927528	6.793294461	7.260118894	7.242625194	7.345879111	7.470245462	6.893477818	6.876133168	7.029494276	7.008913468	7.292102846	7.006073674	7.495986046	7.048218334	7.196543527	7.531398086	7.208357119	7.3953131	7.30474757	7.020040341	7.317133407	6.93547473	7.054454599	7.434815971
ENSMUSG00000007617	4.243101978	4.170548893	4.147097068	4.49490944	4.195547895	4.293873285	4.33552237	4.306126666	4.446677509	4.616555839	4.45055335	4.359843916	4.232284165	4.401609261	3.950269452	4.051455387	4.349590307	4.21175178	4.233241955	4.219702813	4.254718925	4.367866358	4.331507101	3.929220673
ENSMUSG00000007646	2.675478156	2.572684743	2.409757407	2.528795873	2.405390158	2.3189596	2.413712164	2.338474923	2.319364601	2.384685016	2.315554584	2.459698408	2.467105303	2.40442262	2.507550604	2.31667622	2.315863171	2.387137847	2.413650287	2.376062736	2.331825927	2.632007417	2.476000057	2.319724158
ENSMUSG00000007655	2.823102289	2.664470266	2.662853615	3.097166448	2.960568884	2.913348215	2.788261958	2.688398383	2.804753463	2.927687207	2.921882232	2.670258656	2.678896914	2.837810318	2.664369663	2.88264913	2.664623317	2.842840571	2.674616558	3.029606319	2.844661136	2.669184133	2.694523855	2.83001168
ENSMUSG00000007656	8.36900415	8.73698854	8.752886021	9.197378419	8.682210688	9.163911781	8.782843111	8.542097411	8.376232205	9.129643843	8.68224137	9.09337659	8.756557384	8.716771895	9.074603074	8.931046092	9.067578104	8.585245607	8.707111081	8.864611593	8.668034024	8.989364714	9.26942072	9.110184672
ENSMUSG00000007659	7.698770173	7.076959872	7.116127064	7.360157604	7.42751847	7.302843622	7.187609102	6.743639223	7.285396246	6.623470886	7.350679994	7.550839135	7.130278713	7.140618247	7.137793638	7.448213447	7.067332091	7.158627212	7.393950999	7.435230175	7.037761074	7.499181907	7.073386492	6.824725058
ENSMUSG00000007670	7.737880522	8.157681111	8.068513798	7.945958986	8.213411529	7.890608401	7.703765711	7.964173283	7.894066256	8.226078664	8.021654932	7.57081939	7.84976832	8.093558451	7.624687263	8.114370651	8.121859308	8.388361571	7.651964889	7.739497582	8.108510408	7.44122052	8.228240109	7.695152167
ENSMUSG00000007682	3.515310488	3.268807618	3.542279157	3.306236932	3.26773326	3.549752529	3.424443196	3.690460118	3.440088876	3.581333071	3.827789135	3.472013311	3.444310855	3.666380003	3.268636865	3.270916713	3.388894165	3.276601381	3.748300035	3.692451884	3.588135004	3.609811309	3.27771667	3.638715825
ENSMUSG00000007721	5.061131094	5.398338804	5.23713949	4.844729478	4.848762417	5.078234952	5.085854862	4.738416706	5.067182671	4.923864854	4.87366266	5.002344333	5.296174882	4.998198164	5.140792121	5.0792612	4.887963983	4.815245303	5.344819903	4.932232251	5.105466695	4.558155455	5.019856346	4.831117145
ENSMUSG00000007739	6.606951863	6.390270326	6.144901556	6.074034176	5.993344337	6.856510146	5.937720182	6.167464749	6.420459445	5.983216521	6.494201218	6.495229239	6.273869702	6.047050458	6.243401994	6.493803396	6.500768301	6.70993288	5.837879943	6.16375879	6.428270024	5.952973945	6.413370409	6.238041852
ENSMUSG00000007777	4.713873121	4.99432565	5.099687333	4.676031774	5.479003656	5.096700663	4.955346692	5.12361815	5.128510892	4.969472557	5.400594177	5.319698377	5.052950128	4.687864432	5.097170456	4.840897515	4.890593658	5.544335015	5.028888742	4.917624155	4.612091813	5.124244212	5.127646778	5.350536806
ENSMUSG00000007812	5.399787223	4.645936603	4.80511959	5.162994007	4.876560874	5.220793308	5.389114359	5.215470118	5.456554953	5.173031997	4.941107772	4.999237733	5.056757271	5.159278099	4.62583101	4.965707266	5.110020439	5.00388684	5.53959971	5.399636294	5.450609371	5.135483041	5.473503122	4.910968899
ENSMUSG00000007815	8.920537009	9.061794043	8.818400564	8.896511418	9.012649273	9.071593402	9.101438313	9.070224937	8.974565451	9.042647579	9.019058415	8.9920522	8.889738976	9.12217616	8.746413534	9.00036935	8.982092907	9.24439347	8.951733205	9.104045949	8.80263392	9.215996625	8.823153972	9.078597723
ENSMUSG00000007817	8.295948117	8.097696314	7.984042267	7.873683565	7.881939453	7.847795729	7.984127267	8.019286513	7.936788718	7.631633929	7.699886881	7.467700552	7.912446427	7.924845809	8.084818092	7.680927694	8.180763051	8.101930684	8.320853731	8.270335983	7.980089091	7.637179331	8.149177753	7.691415419
ENSMUSG00000007827	5.382881847	5.114947324	5.005527556	4.983807338	5.025837901	5.052851665	5.348685386	5.23756584	5.114339417	5.175057459	4.665946168	5.157654392	4.95385603	5.335151715	4.878012274	5.258808517	5.089770366	5.178340378	5.174380082	4.934882486	5.143310716	5.195434049	5.01464293	5.344065066
ENSMUSG00000007833	4.852385648	4.658306912	4.985990648	4.683379125	4.734099339	5.332888199	4.726892752	5.092899562	4.945403201	4.677208667	4.770317853	4.295230745	4.88752757	4.578709726	4.950342342	4.749619457	4.676038524	4.867151598	4.968578894	4.549548701	4.951948584	4.981278309	4.521894642	4.321813439
ENSMUSG00000007836	10.68930756	10.74115003	10.95585787	10.94053523	10.88230425	10.50021534	10.80945469	10.62334927	10.911821	10.87118639	10.97071925	10.59172059	10.78369718	10.63602269	10.95200392	10.75518869	11.0469616	10.77295141	10.86352041	10.77993585	10.73970754	10.92460763	10.62456616	10.59024672
ENSMUSG00000007837	6.710117632	6.686830852	6.904460543	6.394816134	6.710889565	6.678324118	6.664999688	6.796995122	7.371279824	6.794033088	6.417198183	6.77721485	6.657227159	6.281389199	6.370129203	6.77074496	6.890231636	6.986892843	6.814580944	6.630051035	6.882803068	6.67344784	6.540782213	7.396290633
ENSMUSG00000007850	6.352384256	6.207563022	6.897487803	6.566906649	6.625642171	6.663763596	6.333769539	6.144491438	6.549774096	6.445469419	6.475363786	6.843302948	6.127648129	6.107581933	6.740661327	6.566138251	6.556354562	6.528225603	6.511998274	5.795412988	6.474821115	6.678530435	6.424643957	6.556210877
ENSMUSG00000007867	5.508059099	5.514982311	5.19603356	5.112339886	5.381276316	5.38009975	5.277741575	5.187473386	5.072510113	5.100861982	5.131369349	5.397048201	5.292493011	4.814647448	5.306717236	5.40732549	5.380868066	5.290722023	5.166777207	5.196845799	5.063640208	5.333556984	5.011706766	4.70163609
ENSMUSG00000007872	9.111172826	8.347090617	9.225961334	9.012739867	9.05227806	8.657231598	10.19151774	8.432540839	9.943631473	9.825789655	10.05285083	9.3906116	9.553846562	8.552809013	9.071395972	8.71514465	9.135259656	8.457338705	10.3188076	8.921735193	9.525489945	9.710972733	9.797520969	9.671018778
ENSMUSG00000007877	0.199997662	0.32700384	0.199464907	0.199825386	0.199641597	0.200530555	0.200738619	0.20025491	0.200628422	0.20049388	0.199708365	0.200798815	0.199561881	0.303962896	0.199737226	0.19997907	0.199782829	0.200585547	0.201587957	0.200173194	0.549092973	0.200604685	0.200705099	0.20071532
ENSMUSG00000007880	6.635583953	6.440300994	6.492768417	6.281901819	6.434211844	6.396789729	6.55921953	6.458785023	6.08462682	6.44363344	6.388055482	6.193282385	6.375711597	6.758187971	6.535019775	6.437740327	6.402664543	6.263096413	6.686837319	6.730120912	6.441220954	6.565151462	5.999366579	6.173180755
ENSMUSG00000007891	12.87634821	12.91249954	12.77178757	12.73361721	13.0231047	13.0142792	13.04023652	12.91614544	12.92993842	12.83887359	13.1112624	13.00077662	13.06873683	12.98277664	12.93793345	13.05763291	12.98441513	12.88633738	13.02348672	13.06838062	12.72792155	13.06415943	12.99158411	12.93045184
ENSMUSG00000007892	11.47323361	11.74791848	11.44830793	11.92802076	11.53901129	11.77352382	11.8283376	11.58642516	11.76628674	11.77463036	11.64475568	11.81507323	11.72663644	11.7679856	11.79216447	11.67539373	11.5062547	11.70263849	11.90674627	11.78530654	11.76709334	11.70990005	11.68720131	11.64166002
ENSMUSG00000007950	3.441763572	3.728050983	3.496644881	3.965956587	3.784150373	3.626110804	3.573406583	3.588987905	3.498434324	3.643353054	3.72201734	3.502953111	3.678713632	4.183556712	3.645533235	3.756314115	3.731570431	3.609067297	3.768141518	3.765487119	3.570068659	3.631003663	3.809148926	3.810245696
ENSMUSG00000007987	4.580543734	4.170042105	3.975270176	4.144527119	4.444780048	4.568247657	4.527992361	4.287607474	4.251617219	4.534772079	4.22407099	4.201356819	4.459173709	4.230195605	4.419025483	4.648924389	4.472517148	4.490512544	4.471701036	4.48269199	4.069062221	4.755159589	4.125530884	4.375128077
ENSMUSG00000008035	8.580440515	8.771644424	8.414868105	8.687569394	8.37489363	8.416290686	8.342174283	8.310840606	8.374374502	8.329101719	8.397050839	8.685287135	8.248232997	8.657862469	8.560214568	8.385141818	8.561563744	8.567745685	8.454653361	8.425193565	8.373076109	8.312361976	7.990780841	8.332807147
ENSMUSG00000008036	8.356319541	7.873669213	7.623007241	8.099302075	7.985531973	7.781542406	7.805064337	8.00367363	7.797592766	7.958386845	7.907304171	8.025121999	8.087115672	8.141297307	7.91974284	8.150808282	7.654384156	7.981314743	8.024632959	8.517227626	7.657348163	8.026045845	7.832473436	8.123087916
ENSMUSG00000008090	1.751307491	1.873439776	1.675135915	1.758366088	1.735283654	1.672439135	1.84320755	1.830205139	1.650542418	1.6720652	1.694592955	1.65095749	1.718317485	1.791533666	1.648374954	1.648962575	1.664802315	1.65043801	1.652882706	1.668792799	1.648301588	1.816575053	1.719255979	1.650754071
ENSMUSG00000008136	0.177519032	0.073731636	0.073489138	0.073790191	0.073636647	0.074380326	0.249876348	0.074149456	0.074462355	0.074349594	0.073692416	0.074605246	0.073570084	0.073408711	0.073716526	0.073918668	0.073754628	0.074426415	0.075268239	0.149828208	0.073691291	0.074442457	0.074526645	0.228786875
ENSMUSG00000008140	6.383282318	6.52318469	6.715879526	6.934096823	6.715103262	6.580924353	6.553021617	6.630746446	6.664616544	6.74011512	6.634428797	6.903403833	6.866181489	6.505031035	6.627949963	7.022665172	6.730935473	6.34491309	6.759398031	6.66412769	5.978170218	6.630594984	6.687227676	6.264703805
ENSMUSG00000008153	-0.739756977	-0.739864122	-0.739992267	-0.73983316	-0.654765154	-0.739520732	-0.739089912	-0.739643044	-0.739477248	-0.73953702	-0.739884855	-0.738836236	-0.739949505	-0.740034741	-0.73987211	-0.739765203	-0.739851965	-0.739496302	-0.735851173	-0.739679258	-0.73988545	-0.595319667	-0.739233077	-0.693880067
ENSMUSG00000008167	3.754538914	3.712508817	3.678514403	4.205278272	3.55824684	3.586674905	3.549031556	3.940108912	3.656192287	3.626963738	3.758650165	3.645401152	3.750536917	3.607047354	3.880201781	3.737905813	3.644397921	3.470392324	3.607627844	3.861433641	3.666082693	3.856215708	3.471695278	3.979190578
ENSMUSG00000008193	0.992495483	0.887443999	0.887007871	0.887549279	0.933120048	0.888609637	1.17805988	0.888194953	0.888756933	0.910936317	1.021825192	0.889013462	0.902097021	0.976116232	0.887416831	0.88778023	0.936594876	0.8886924	0.890202837	0.888072067	0.887371455	0.888721205	1.044185664	0.888887747
ENSMUSG00000008200	6.332360327	5.989791286	6.132967796	6.12454988	5.964078274	5.631735852	5.938638781	6.134401995	5.681140548	5.798257874	5.874937197	5.715699347	6.058419773	5.636371783	5.455796292	6.010336289	5.427656736	5.831705501	5.942671053	5.527827428	5.951172502	5.718750154	5.519879084	5.835946429
ENSMUSG00000008206	2.673606615	2.49986822	2.72166009	2.374754343	2.643577086	2.546157473	2.450697554	2.456890293	2.378275259	2.505477109	2.374240636	2.379021443	2.373597344	2.487950451	2.374367347	2.464417541	2.486734777	2.67477116	2.606381593	2.376280209	2.551848062	2.468816871	2.378611079	2.378655839
ENSMUSG00000008226	4.359680051	4.348854321	4.48490258	4.189625393	4.617310025	4.466770368	4.429841814	4.687225232	4.09375839	4.23700136	4.177434024	4.345588295	4.32889504	4.377868833	4.133531026	4.061425277	4.651815593	4.706027144	4.199122138	4.428124743	4.192205711	3.990367598	4.763715478	4.59824972
ENSMUSG00000008301	6.643819687	6.693348904	6.785887747	6.598268651	6.627673252	6.449855934	6.767899427	6.327330608	6.508413008	7.004430142	6.583304583	6.188889015	6.747342709	6.624487947	6.353850858	6.715807079	6.78843485	6.713781101	6.577273726	6.44690932	6.899672072	6.428361949	6.477597114	6.390622167
ENSMUSG00000008305	4.951192163	5.094866784	5.564044224	5.908041905	5.273268858	5.539664031	5.749295054	5.293597155	5.73432542	5.772395219	5.589225336	5.25730305	5.432088371	5.281919985	5.464496572	5.446664373	5.669053911	5.416349785	5.735776929	5.233422344	6.096234254	5.328298181	5.37821282	5.063133178
ENSMUSG00000008307	0.509108924	0.725647255	0.590532692	0.48968761	0.472577193	0.473562333	0.473793338	0.588113015	0.473670971	0.473521631	0.472651083	0.473860203	0.472488998	0.472275166	0.472683027	0.47295083	0.472733508	0.473623373	0.474738024	0.47316595	0.472649593	0.473644618	0.607599693	0.473767462
ENSMUSG00000008318	2.96007332	2.708164136	2.761199878	3.001184412	2.59663708	2.659585499	2.90418976	2.567590425	2.617627588	2.658287736	2.564704486	2.691950966	2.563929335	2.825664573	2.564857123	2.566135099	2.582573151	2.661528479	2.667508485	2.701898222	2.564697367	2.765226283	2.688048748	2.811482378
ENSMUSG00000008333	9.673245486	9.872539263	10.12361344	10.18620882	9.68768006	9.810528727	9.861108565	9.72110321	10.03423199	10.0478463	9.7020035	10.25463686	10.0051773	9.817124813	10.08380226	9.84232887	9.667418725	10.23063445	9.989899942	9.836876351	9.787378782	10.04338259	9.967278862	10.08948057
ENSMUSG00000008348	10.1814159	10.34706444	10.2887442	10.19250454	10.30762056	10.23301764	10.85594242	10.16737506	10.77871855	10.43740332	10.95948241	10.36323898	10.41954608	10.24702351	10.26924589	10.07750645	10.28026534	10.00895865	10.89703672	10.72124788	10.80447261	10.6707624	10.46327738	10.32727335
ENSMUSG00000008373	6.783142816	6.794052118	6.047790341	6.736363402	6.131742413	6.427541317	6.368746172	6.621124751	6.637383273	6.198507206	6.475933787	6.417954132	6.459128918	6.441512361	6.440598906	6.876719939	6.550652472	6.338884152	6.459897421	6.436880062	5.802382066	6.621952591	6.748480353	6.384866961
ENSMUSG00000008384	6.282871326	6.234413513	6.295423341	6.193353634	6.0658631	6.225887474	6.378567447	6.241696504	6.548645278	6.076727255	6.304437037	5.710243792	6.111794639	6.006708078	5.884845877	5.978653357	6.039946485	6.199442668	6.646496558	6.1155671	6.501634411	6.019700182	6.302391574	5.782362431
ENSMUSG00000008393	4.826260371	4.546228613	4.336151269	4.841442309	4.591730565	4.60942733	4.47409181	4.409481165	4.526622536	4.550370175	4.89861611	5.261502339	4.719898182	4.782055396	4.669786129	5.048111799	4.725096889	4.879039307	4.34231993	4.639978818	4.342473624	4.783009858	4.514018785	5.099117292
ENSMUSG00000008398	6.645672658	6.44211911	6.394731746	6.680701951	6.404323455	6.41631512	6.845728056	6.454279753	6.44357052	6.444793543	6.534197675	6.212770986	6.275389413	6.568750338	6.533437076	6.882204415	6.618156599	6.380555684	6.605659619	6.548590643	6.137954107	6.142350731	6.614836287	6.360896097
ENSMUSG00000008429	6.155864616	6.123441581	5.825109551	5.969650459	6.076080549	6.288524177	5.867914207	6.329428284	6.259172582	5.622568357	5.748199284	5.723659344	5.91269418	5.905463766	5.646526464	5.71779753	5.888684246	5.956472006	6.121888639	5.810547104	6.086220839	5.825950037	6.144678485	5.914326031
ENSMUSG00000008435	5.308392155	5.197880424	5.009374731	5.190789351	5.382178371	5.1581669	5.549386557	5.32996347	5.418420585	5.229302146	5.545220426	5.341598235	5.307455116	5.293196567	5.288092556	5.483455108	5.204106034	5.150369579	5.255679324	5.171864565	5.514658164	5.29260794	5.608484369	5.38272185
ENSMUSG00000008450	3.603281315	3.856625721	3.475184551	3.58768395	3.805336233	3.668028828	3.648424048	3.438604948	3.424049413	3.397806392	3.74070418	3.633110947	3.638422098	3.591630826	3.521241987	3.907752179	3.728180384	3.672998487	3.737417369	3.532688962	3.763061031	3.447641301	3.836539447	3.39998729
ENSMUSG00000008475	9.841152809	9.525470435	9.962111811	9.78305366	9.880923249	9.509497287	9.401136921	9.238471277	10.12268778	9.637995293	9.669419779	9.822815558	9.898866673	9.456316472	9.602184087	9.70253452	9.906924627	9.735603624	9.962887886	9.614481236	9.643744066	10.08410348	9.667470856	9.692011625
ENSMUSG00000008496	7.601680425	7.392397416	7.634006446	8.199217811	7.659968672	7.606119443	7.66578823	7.632212725	7.582625964	8.03258556	7.68476879	7.294784278	8.083920804	7.377379989	8.1542126	7.840382768	7.958883588	7.835866805	7.632917114	7.566195697	7.79870758	7.469794977	7.734714761	7.543633227
ENSMUSG00000008540	8.851512279	8.752952885	9.225744604	9.095106634	9.294697116	9.143942689	8.960207531	8.344744435	8.946553076	8.899853968	9.56721857	9.178691677	9.321182584	8.565253798	8.850946823	9.10772225	9.300016213	9.30635748	9.413594394	8.226858377	8.846511135	9.001711284	9.313424117	9.388793244
ENSMUSG00000008604	5.942591744	5.571113027	5.331153098	5.634714393	5.594862735	5.336568198	5.576839728	5.598845154	5.216849576	5.375548978	5.639782394	5.446925906	5.615449055	5.736875694	5.664591686	5.029960932	5.232766879	5.297654655	5.263288924	6.01827916	5.582334733	5.496398229	5.474073683	5.336224329
ENSMUSG00000008668	8.380016994	8.265213051	8.976606045	8.892837792	8.431742383	9.188020932	8.52895364	8.565281001	8.527622412	8.790024119	8.585833987	8.981475535	8.374094677	8.453938726	8.790544513	8.325054373	8.670846324	9.097564792	8.411332303	8.510081589	8.818646876	8.904279174	8.488218428	8.823229333
ENSMUSG00000008682	6.039829372	5.542456634	6.082325242	5.785635896	6.292537692	6.3911714	5.676348235	5.337357689	6.301683176	5.510143295	6.308444909	6.268855582	5.939120847	5.94788355	5.946583231	5.909462041	5.961908599	5.897716933	5.514444647	5.574278036	5.88662559	6.122829678	6.138808586	6.100143979
ENSMUSG00000008683	10.31684549	10.39952124	10.33281831	10.65964025	9.947672816	10.42833245	10.45827548	10.18077648	10.29987119	10.55728156	10.1218111	10.51043112	10.38255815	10.27104259	10.72027942	10.21332764	10.30089377	10.21324961	10.23031276	10.44629839	10.21761496	10.28031269	10.0565251	10.40694837
ENSMUSG00000008690	5.250501844	5.105793064	5.211366107	5.400360847	5.541408334	5.071274874	5.137139747	5.260966089	5.086426912	5.203003617	5.024682433	5.51703361	5.174124523	5.352749455	5.52362466	5.424652311	5.07657595	4.712551229	5.387819709	5.356012711	5.462435818	5.237437304	4.886765161	4.747420411
ENSMUSG00000008730	7.645614442	7.641951828	7.604955557	7.323842001	8.086645242	7.525627294	7.751108457	7.124890378	7.459942711	7.582182774	7.545836365	7.700561596	7.196131313	7.769124692	7.322568833	7.411483056	7.727358231	7.825156198	7.799017411	7.413034688	7.669577372	7.559393007	7.689516541	8.167170403
ENSMUSG00000008734	2.018248185	1.859176316	1.858422601	1.859358395	2.006833804	1.882510451	1.861738744	1.952608985	2.092535992	1.861099466	2.083037859	2.051184703	1.926559536	1.883111594	1.859129337	1.859758004	1.990693755	1.964839484	1.863965157	1.949567155	1.859050884	1.904604147	2.008512096	1.861677843
ENSMUSG00000008763	6.759076035	6.172522944	6.518371678	6.15919965	6.438566772	6.386517636	6.806525448	6.586053622	6.303233881	6.493245704	6.728485615	6.045532121	6.474741071	6.796404481	6.825150585	6.891736294	6.47480763	6.155098961	6.643816203	6.504084249	6.344980993	6.681107436	6.3115432	6.173762578
ENSMUSG00000008822	4.550208096	4.821368479	4.501135964	4.789907957	4.838895387	5.04796907	4.631328455	4.329173154	4.878045086	5.109685007	5.014913306	4.772229351	4.632468999	5.144550733	4.828462176	4.878958365	4.921866124	5.224097303	4.560344106	4.731706427	4.811162795	4.945946024	4.607253556	4.812388153
ENSMUSG00000008845	2.378824735	2.377654428	2.565672536	2.615130497	2.377104583	2.381390945	2.382390331	2.380064747	2.852342248	2.381214638	2.427947437	2.382679209	2.841613628	2.45806251	2.632223592	2.506054482	2.597163124	2.381655226	2.510510677	2.379671096	2.615995956	2.381747176	2.382229423	2.647155424
ENSMUSG00000008855	6.376043764	5.946245149	6.360517236	6.118459799	6.012040208	6.333158098	6.482662361	6.468978076	6.248433126	6.350944301	6.384638743	6.100065934	6.2153415	5.887657344	6.026542903	6.608233203	6.270833371	6.112094226	6.011986295	6.341480708	6.485370246	6.344015408	6.566319018	6.270927857
ENSMUSG00000008859	9.066654472	9.339703526	9.417399316	9.583558341	9.327454488	9.606463781	9.401168061	9.291613089	9.318779977	9.877207764	9.339365923	9.600347763	9.155350413	9.283839759	9.569644763	9.571422782	9.149734134	9.389641409	9.311326952	9.24520302	9.541685509	9.829499085	9.526317478	9.651407189
ENSMUSG00000008892	4.115708102	4.087494493	4.117732733	4.21231704	3.786653462	3.889199785	3.813206069	3.867666272	4.152186248	4.118213975	3.884196411	4.430410154	3.811226223	4.327135635	4.380123488	4.11268769	4.043282678	3.680181168	3.762700742	4.143800283	3.667652934	3.758128041	3.736104477	3.682008164
ENSMUSG00000008958	7.246926594	7.870660884	7.698338004	7.529851398	7.680887102	7.113600169	7.716426052	7.602096389	7.729369002	7.327867824	7.744467691	7.492769978	7.250293975	7.542825841	7.43652213	7.856601821	7.431504371	8.172905248	7.721361741	7.695163539	7.165426751	7.75633897	7.396861666	7.842388923
ENSMUSG00000008976	4.784901317	4.417726242	4.575757336	4.831101895	4.80581454	4.448318874	4.75873059	4.608339921	4.537540613	4.189406022	4.968812247	4.253226658	4.680459631	4.597111636	4.52881485	5.066052298	4.717850261	4.41127581	4.408727111	4.950805511	5.029715595	4.658812137	4.947500176	4.302689553
ENSMUSG00000009013	7.53380026	7.388461111	7.766918428	7.517811826	7.728389695	8.067282536	7.329298898	7.504865695	7.549815894	7.723851271	7.831132855	7.913297409	7.595443668	7.52076683	7.872170991	7.125644223	7.877073149	7.880261022	7.83912114	7.487219122	7.780863065	7.864455383	7.43759406	7.313314012
ENSMUSG00000009030	5.348078244	5.422397252	5.212911146	5.552270348	5.249670956	5.299760164	5.366920278	5.336963517	5.703400544	5.070796814	5.286976855	5.572305005	5.52287114	4.853225297	5.37194287	5.05445901	5.345959071	5.77522717	5.414383839	5.161999329	5.532109946	5.207052189	5.173041103	5.024243661
ENSMUSG00000009035	6.127442323	6.710632266	6.523536362	6.71868757	6.499565731	5.908237927	6.507135811	6.436555382	6.883750377	5.89985029	6.780185307	6.494069076	6.358132741	6.651629008	5.914064388	6.142281814	5.995375433	6.761051985	6.568609223	6.507890573	6.495883743	6.347464479	6.374682845	6.710203541
ENSMUSG00000009073	6.797693426	7.049609585	6.60807932	6.976356465	6.614013587	6.788354005	6.844314816	6.96942029	6.669304364	6.262334098	6.847777742	6.878922849	6.866447407	7.077915337	6.621420501	6.65310373	6.533289747	6.598328196	6.690530217	6.823533841	6.841845917	7.025814008	6.653071544	6.484323725
ENSMUSG00000009076	3.638186292	3.827812342	3.56749202	4.123094636	3.800729206	3.664249087	3.84037659	3.88999257	3.668961912	3.548471731	3.928028629	3.722492078	4.012363962	3.917909628	3.886771999	3.947400036	3.844157966	3.70966104	3.892151105	3.880076106	3.991857543	3.931430889	3.576628747	3.550949029
ENSMUSG00000009079	7.806437924	7.768348703	8.193298306	7.517421968	7.955304034	8.185246133	7.829997461	7.642954326	8.190282826	7.982361186	7.961669794	7.932869341	7.988519956	7.912313831	8.011736254	7.92383894	7.871451648	7.592867514	7.598758582	7.845167121	7.979697705	7.83325792	8.114110496	7.991266003
ENSMUSG00000009090	8.025321839	8.221512437	8.21952879	8.17753423	8.219452873	8.361713335	8.195141758	8.108988028	8.485630651	8.34969447	7.909722119	7.823269549	8.133347189	8.133624489	7.727810808	8.395054184	8.355934233	8.355751236	8.335021041	8.435362718	8.475318887	8.267973377	7.961824128	8.267795848
ENSMUSG00000009092	-0.815585086	-0.8156878	-0.815810659	-0.815658118	-0.815735937	-0.815285395	-0.814412178	-0.637704157	-0.814867868	-0.815374252	-0.815707678	-0.814169323	-0.81576966	-0.815851383	-0.800019857	-0.815592972	-0.815676146	-0.750446745	-0.811311604	-0.815510586	-0.815708247	-0.814967992	-0.814549236	-0.814507303
ENSMUSG00000009112	5.106576696	5.183854167	4.792812551	4.84350604	4.873125107	4.675587611	5.076036202	5.186013608	4.943889583	5.044699444	4.683059836	5.059042173	4.780336887	4.849351806	4.538586365	4.98923474	5.006869583	5.008327927	4.918048949	4.600109491	5.026196619	4.983694616	4.790225788	4.587680552
ENSMUSG00000009145	2.86373621	2.76281328	2.628536584	2.709020068	2.629354593	2.633478298	2.634445479	2.794824786	2.780511177	2.633307896	2.675157378	2.935279816	2.866482714	2.72584407	2.851266353	2.971889121	2.630008828	2.633733854	2.638401844	2.879942107	2.718431366	2.633822803	2.85941551	3.003675754
ENSMUSG00000009185	-0.56582626	-0.56594484	-0.566086636	-0.565910576	-0.566000402	-0.565564735	-0.565462331	-0.473191015	-0.565516587	-0.565582768	-0.42565741	-0.565432673	-0.511080281	-0.566133629	-0.56595368	-0.565835365	-0.565931387	-0.565537685	-0.562862361	-0.565740235	-0.565968442	-0.543479518	-0.565478839	-0.565473806
ENSMUSG00000009207	5.726702783	5.827326016	5.820030685	5.817841329	5.549624032	5.572687011	5.834949474	5.80488762	5.606443717	5.885521525	5.527734558	5.787895388	5.517126042	6.08737708	5.990660207	5.740698717	5.62845053	5.428697072	5.59010424	5.355039309	5.826869642	5.656600285	5.850330989	5.692906642
ENSMUSG00000009248	1.173987254	1.119320876	1.118804761	1.11944545	1.119118751	1.120699837	1.192204993	1.120209336	1.144399721	1.120634562	1.404951876	1.216492191	1.11897708	1.220211675	1.119288727	1.119718707	1.119369793	1.209832144	1.122583588	1.232671607	1.119235034	1.120831789	1.121010551	1.355024084
ENSMUSG00000009291	8.195267464	8.340180466	8.283433956	8.214032497	8.434099631	8.311478062	8.511210107	8.078844339	8.136875887	8.25273642	8.213780452	8.488603324	8.43015441	8.298504395	8.26158183	8.058355727	8.208805284	8.637579787	8.573340629	8.4613268	8.271981948	8.380557587	8.235030718	8.466279275
ENSMUSG00000009292	5.201470865	5.423393999	5.33623093	4.97631251	5.297483799	5.323197181	5.265887878	5.675736169	5.561751093	5.290140086	5.080899433	5.002427793	5.300926304	5.267311163	5.22821946	5.348031579	5.288903325	5.359463797	5.244598308	5.250616231	5.044919267	5.182915502	5.010015616	4.866147921
ENSMUSG00000009293	7.710537073	7.357073256	7.367556422	7.5012357	7.905198322	7.589539414	7.708634512	7.348380818	7.868893148	7.821086445	7.828168061	8.150030225	7.519860055	7.593102715	7.82007578	7.197658062	7.985453434	8.067802253	7.177825343	7.529819235	7.81401947	8.000819682	8.081817922	8.150143579
ENSMUSG00000009350	3.214970715	2.942831025	2.997456685	2.925314393	3.414285057	3.12929016	3.184200084	3.127940645	2.981314075	2.930269522	3.387830707	2.932516649	3.016901541	2.965243963	2.942541768	3.212864463	3.278861529	3.419050377	3.339578868	2.949483939	2.942058389	3.004511336	3.141306538	2.983361825
ENSMUSG00000009376	2.415073801	2.288838543	2.518370679	2.701958348	2.28834915	2.443908412	2.293060649	2.290985836	2.449120963	2.292011366	2.337853361	2.391437011	2.456993111	2.287172903	2.288760726	2.289800825	2.306317493	2.292404495	2.619382181	2.459240746	2.305367957	2.506513616	2.432091299	2.514202643
ENSMUSG00000009406	5.200280483	4.899372472	5.365660416	5.351458041	5.349144114	4.926169894	5.268932236	5.110733714	4.95753405	5.131000336	5.340145227	4.764879645	4.733829358	4.715936345	5.191758776	5.08888986	5.077129273	5.047290228	5.287927412	4.948006131	5.192569633	4.8461433	4.933527198	4.504333063
ENSMUSG00000009418	6.243111005	6.607997193	6.690014188	6.214521869	6.695980566	6.281139714	6.921115307	6.834105286	6.431132043	6.403818039	6.676032004	6.708286365	6.622998937	6.608816969	6.531185713	6.651122834	6.423697711	6.566601231	6.511619087	6.616494861	6.90456546	6.226606601	6.362846591	6.317736835
ENSMUSG00000009470	8.248266707	7.603837783	7.492841351	7.313602128	7.85936002	7.349240513	8.009171563	7.98431654	7.957827029	8.017594341	7.802562668	7.787370821	8.049033093	7.910482198	7.594425352	7.841693268	8.104142181	7.61413543	7.553719481	7.737041432	7.98817992	7.906528487	7.808181261	7.24354169
ENSMUSG00000009535	6.695237512	6.691399868	6.601607137	7.070658657	6.659890687	6.609768108	6.615655698	6.697844858	6.463958417	6.123336968	6.605825121	6.123021499	6.413777628	6.465906028	5.995669661	6.720290818	6.592016892	6.626325745	6.961930101	6.594497852	6.710749	6.884688687	6.495901955	6.799711022
ENSMUSG00000009545	1.09107231	1.218105773	1.090287206	1.20876952	1.173206243	1.133356091	1.092170136	1.11040833	1.092006428	1.09180676	1.090645545	1.092259629	1.182273167	1.161544176	1.105790535	1.091044852	1.192966498	1.134236564	1.203326067	1.127626966	1.090643562	1.091971185	1.197934287	1.092135511
ENSMUSG00000009549	9.262802755	9.078049057	9.424470613	9.871876731	9.305750809	9.394080592	9.347502233	9.210091696	9.471163123	9.517549667	9.532734721	9.490498694	9.495361391	9.097408157	9.431811542	9.434020726	9.437010719	9.499700309	9.196357775	9.176091115	9.400237601	9.422369412	9.740185075	9.52204252
ENSMUSG00000009555	6.435881733	6.67185566	6.363680179	6.550543947	6.327262725	6.311565419	6.411468259	6.455233456	6.413664998	6.376161204	6.55394751	6.851488895	6.776039396	6.753975964	6.895827552	6.575342953	6.253896501	6.257100676	6.355608488	6.358136612	6.352668599	6.605044329	6.311975644	6.426738431
ENSMUSG00000009563	5.614141618	5.724515144	6.184399006	6.083759793	5.589781051	5.964551142	6.078927276	5.579916043	5.784988059	5.877911732	5.878858865	6.114106229	5.627710096	6.177277623	5.548769162	5.725235557	5.966802207	5.876182557	5.916833	5.668729861	6.069215934	6.177940481	6.070657655	5.762460835
ENSMUSG00000009566	4.068826185	4.500140411	4.281320032	4.405565829	4.200181688	4.574675077	4.153130037	3.880673706	4.238816287	4.307208554	4.158163855	4.473433541	4.289748327	4.099669388	4.709060297	4.366358619	4.168078419	4.119406808	4.200337145	3.879334708	4.381636637	3.886370985	4.086237044	4.210792893
ENSMUSG00000009569	6.573697725	6.254990904	6.517448505	6.62134206	6.53981169	6.569345559	6.057107112	6.678068528	6.563725124	6.161440798	6.834873285	6.865490645	6.336558031	6.335840459	6.248372233	6.245535117	6.688890741	5.769934869	6.459845982	6.317170869	6.640815886	6.22724673	6.492941584	6.561727724
ENSMUSG00000009575	7.687832243	8.047348764	7.828594036	7.784292765	7.243152654	7.628073073	7.522297974	7.925761305	7.548878964	7.885366899	7.238499815	7.584294519	7.443094703	8.114786657	8.142736802	7.939893943	7.281199155	7.558387925	7.653825442	7.718322651	8.158977593	7.901394524	7.307616776	8.200015652
ENSMUSG00000009585	6.537370434	6.692555569	6.921860693	6.658450911	6.724639385	6.7568126	6.416498082	7.148872641	6.639460835	7.205342345	6.899687977	6.124264136	6.46200919	6.601403716	6.342600673	6.522683129	6.685581613	6.741197875	6.558294648	6.373510958	6.672156464	6.779985541	6.734605883	6.907507544
ENSMUSG00000009614	0.6613585	0.661053683	0.660688747	0.661141795	0.776511518	0.727593636	0.837644867	0.844499329	0.662152989	0.661983383	0.660994665	0.820600531	0.66081057	0.673819007	0.661030946	0.661335107	0.661088281	0.662098932	0.694136619	0.661579429	0.660992973	0.662123061	0.686077398	0.662262574
ENSMUSG00000009621	4.897356123	5.060413578	5.166628799	5.144930894	5.087387586	4.976938243	4.801570003	5.098285817	4.664692999	4.693289614	4.9350451	4.558261964	4.65984263	5.354680524	5.249049036	4.945022808	4.90532455	4.939329061	4.669229092	4.943077109	5.232310795	4.662404678	5.554229009	4.959506844
ENSMUSG00000009628	0.938199131	0.937672664	0.93703963	0.937825059	0.955830004	0.939351009	0.939798634	0.938756168	0.939561706	0.939271985	1.07841232	0.93992792	1.112828851	0.936828991	0.937633311	0.938158801	0.937732524	0.939469434	0.941613785	0.938579421	0.937567561	0.939510628	1.071918283	1.578162061
ENSMUSG00000009630	7.219593695	7.176518772	6.773700838	6.905600274	7.13532204	6.914865233	7.315090016	6.88183186	6.463750383	7.164091952	7.02748662	6.915247929	7.186664452	6.891417283	6.721808765	7.110907711	6.741175201	6.301583685	6.813865614	7.178999385	6.910919291	6.855131211	6.921178192	7.387837248
ENSMUSG00000009633	3.805689127	3.471533496	3.46756661	3.607446516	3.702460944	3.535288916	4.191313887	3.47827811	3.61462095	4.232828897	4.028339515	3.48551227	3.635177601	3.630815784	3.471287472	3.77248295	3.568736393	3.482688745	4.203047651	3.933437188	3.820941	3.807369003	4.145176412	4.06032829
ENSMUSG00000009640	3.877841116	3.56544212	3.472022203	3.499060736	3.513410795	3.424619161	3.4314308	3.415522025	3.355154248	3.672066363	3.752266101	3.525847114	3.795607157	3.799581816	3.462273588	3.442485884	3.382544403	3.664412889	3.759410551	3.622893376	3.560492461	3.471914947	3.639789169	3.729105868
ENSMUSG00000009647	7.164268334	7.11728843	6.785743454	7.177941655	6.605923909	7.138303862	7.166986843	6.831074573	6.566742421	7.363063317	7.18705522	6.639056811	6.76901185	7.105849837	7.356293912	6.964081775	6.985700394	6.876201353	6.881616151	7.373812066	7.364092488	6.682020453	6.905203135	6.993295729
ENSMUSG00000009654	4.522093574	4.664778351	4.636964969	4.279610333	4.215222315	4.410447563	4.553675991	4.217695227	4.612814795	4.472349002	4.458814088	4.593666356	4.314563044	4.342711778	4.696869544	4.29695236	4.436136576	4.500684949	4.529011023	4.318426421	4.108222291	4.470588984	4.864981783	4.133744911
ENSMUSG00000009681	2.667265538	2.646383861	2.868181827	2.64678655	2.66225587	2.650826781	2.726508272	3.095346631	2.651385827	2.822664486	2.816454167	2.819748971	3.143494204	2.899664529	2.912132948	2.704325098	2.681562971	2.766186946	2.720592464	3.031725716	2.830172865	2.767002867	2.651823552	2.651881881
ENSMUSG00000009687	8.704850062	8.823701617	8.918549334	9.218062529	8.918033581	8.892856823	9.060349939	8.830219791	8.93370178	9.045338726	9.172823628	9.21593636	8.537586241	8.906683831	9.170799724	8.979895846	8.963087678	9.189667105	8.886778375	9.091710521	8.878592275	9.02282551	8.967050854	9.36048132
ENSMUSG00000009733	4.014206639	3.551023409	4.156695343	3.644697118	4.15893036	3.786326455	3.802906987	3.763936955	3.613773288	3.609890365	3.804138039	4.195916074	3.746864856	3.738587111	3.720436064	4.167154264	3.918247398	3.938198387	3.672759435	3.889196299	3.621591365	3.812229421	3.562877776	4.097800088
ENSMUSG00000009739	3.078074121	3.203006733	3.064171829	3.349729696	2.950821945	3.014677576	2.866178865	3.068385649	3.039897659	2.973026038	2.98335248	3.029197444	2.904027556	3.053557498	2.940476225	2.861448369	2.957949489	2.865226993	2.962641464	3.09361161	3.038560631	2.889076256	3.121218832	3.064992988
ENSMUSG00000009741	6.834674317	7.394631037	6.948449261	6.659096282	6.878690355	6.882678112	6.906437749	6.662070856	7.50668282	6.776866265	7.091447771	6.724839049	7.162081742	7.242847621	7.159422535	6.827369924	7.033093839	6.796989031	6.600912666	6.929030999	6.930540889	6.698153287	6.930054782	6.881862287
ENSMUSG00000009772	5.225076335	5.251152985	5.149045983	5.207893325	5.319776133	5.394479905	5.491614454	5.085778586	5.17673366	5.32835253	5.285713326	5.235025278	5.145207642	5.002277191	5.30231184	5.344871646	5.166518892	5.075885519	5.020503588	5.296691872	4.810864098	5.47504611	4.987649886	5.653933673
ENSMUSG00000009828	4.31522689	4.035513379	4.182708098	3.998748601	4.171562722	4.066351313	4.08546405	4.373431406	4.167803549	3.919678155	4.159272893	4.049339898	3.958219617	4.025127066	4.00469222	4.585841065	4.146320786	3.924521132	3.883607786	3.902531163	4.600819093	4.248282008	3.954165584	4.246431416
ENSMUSG00000009863	9.192439298	8.609546647	8.886625436	8.83551937	8.928029913	8.987951466	9.024968381	9.010669713	8.764055722	9.118288682	8.820437904	9.600210644	8.944326832	8.822688338	8.634623084	8.912040429	9.011840797	8.732653247	8.889945559	8.829278228	8.455221454	8.555663918	8.728844089	8.63221774
ENSMUSG00000009894	6.034024242	5.823841749	5.82820288	5.418667426	5.820426032	6.265786572	5.974360956	6.0629976	5.370078147	6.148292241	5.63880828	6.116725152	6.143312485	6.175388656	5.593666422	6.258915264	5.932378664	5.880131452	5.88094942	5.950021861	5.404729792	5.480552037	5.680557471	5.36280619
ENSMUSG00000009905	4.966904851	5.253057524	5.602275898	4.922608701	5.147513075	4.918860926	4.906525656	4.881636166	5.235488801	5.249176395	5.18407876	4.99227441	5.10758633	4.777209898	5.509802756	5.428558485	5.120470718	4.887802278	5.270132272	5.378768003	5.390989166	5.369571843	5.178089646	4.79711258
ENSMUSG00000009907	8.373337912	8.498444076	8.635514063	8.518596055	8.447694111	8.58573704	8.57787094	8.646694466	8.49211248	8.358426532	8.830627635	8.718325228	8.557320685	8.403591793	8.400046242	8.817250707	8.681571756	8.159567389	8.761773078	8.47774503	8.822437392	8.712618139	8.57473883	8.908271548
ENSMUSG00000009927	10.30962925	10.48375841	10.54634978	10.82828503	10.49519058	10.76388573	10.45870713	10.31410902	10.64101588	10.86557638	10.53503277	10.90555351	10.42276837	10.3673362	10.73246549	10.66785925	10.4020271	10.55890061	10.3043582	10.32147097	10.48973589	10.67219666	10.56764899	10.75665558
ENSMUSG00000009995	5.431604617	5.64695553	5.734542268	5.591094344	6.012135069	5.032506617	6.035760868	5.418558031	6.077978968	5.142898796	5.596166258	5.786638345	5.57879971	5.634441787	5.50552722	5.801916657	5.881439928	5.571773063	5.86695686	5.831082461	5.734583137	5.241424874	5.664914968	5.780071593
ENSMUSG00000010021	-0.344970728	-0.345114977	-0.345287549	-0.34507329	-0.330145969	-0.344652805	-0.344528398	-0.344817382	-0.344594307	-0.323029726	-0.314339748	-0.344492376	-0.345229956	-0.34534476	-0.345125733	-0.229014633	-0.157659021	-0.344619939	-0.3434904	-0.344866119	-0.345143695	-0.344608499	-0.344548451	-0.344542337
ENSMUSG00000010025	6.96006478	6.642902915	6.740709901	6.779856281	7.104415702	6.897831226	6.269829643	6.833135317	6.560085661	7.003777108	6.434539859	6.719825276	7.11600825	7.01804487	6.628742456	6.697062522	7.077073051	6.666621731	6.752936618	6.588314362	6.441951228	6.828981483	6.868152034	6.595456956
ENSMUSG00000010045	3.791052364	3.722172067	3.8545532	3.981534062	3.7869306	4.435686626	3.875804215	4.10128152	3.846261825	3.591851628	3.653133008	3.623528598	3.818242434	3.622775088	3.6715683	4.055450115	3.756039015	3.987198469	3.848745209	3.951319499	3.91399234	4.197460099	3.966605765	3.853638955
ENSMUSG00000010047	5.414775567	5.930751775	5.628874884	5.419970163	5.305272888	5.07191839	5.752577645	6.198506095	5.82514862	5.130840196	5.888423087	5.705960879	5.615965415	5.710245215	5.129904333	5.52535354	5.452731497	5.502259382	5.704740396	5.819487369	5.389617014	5.245239636	5.648117993	5.436962744
ENSMUSG00000010048	3.816045343	3.601728121	3.66702373	3.839710401	3.833195664	3.896588721	3.534882105	3.992058333	3.949501383	3.485830086	3.555330765	3.746431804	3.652979013	3.816371723	3.879242185	3.662466876	3.618009838	3.635108943	3.525723798	3.838528206	3.640064086	3.574765362	3.774646413	3.600565553
ENSMUSG00000010051	4.939451373	5.374120739	5.10176844	5.074197605	5.312329424	5.612480001	5.589184159	5.567074665	6.018689162	5.747609671	5.690641649	5.315171037	5.300377421	4.94387541	5.294998793	4.800032794	5.260922887	5.039855772	5.615747792	5.882221158	5.771988404	5.247845871	5.847731091	5.195892507
ENSMUSG00000010054	5.516422045	5.815181477	5.666759426	6.228995531	6.182758426	5.647186801	6.215782477	5.782009573	5.465230221	5.751948004	6.427642192	6.335156364	6.041741702	5.912930982	6.133946137	5.616352273	5.492020477	5.36025831	5.814679171	6.05771705	6.070203575	5.74949145	5.785173299	5.929224653
ENSMUSG00000010057	4.367440656	4.094694978	4.241606452	4.226552275	4.173306636	4.191529314	4.369905825	4.216072013	4.186590758	3.950799979	3.935888604	4.054791988	4.191707912	4.146647175	3.873913923	4.080959749	3.987140009	4.112804646	4.114895467	4.133222587	4.149457513	4.232385867	3.868891005	4.196489054
ENSMUSG00000010066	-1.134950142	-1.135035636	-1.135137932	-1.135010927	-1.119849596	-1.132872799	-1.132144067	-1.115725183	-1.096144673	-1.133006121	-1.135052184	-1.131941395	-1.120504292	-1.13517185	-1.135042011	-1.117079693	-1.135025934	-1.132675723	-1.111366677	-1.134243352	-1.119312407	-1.132607915	-1.07768892	-1.132223452
ENSMUSG00000010067	7.299168778	6.990882849	6.687756003	6.854267256	6.260821525	6.343657529	7.641989372	7.17075094	7.131095482	7.399705321	7.27495623	7.378192475	7.166280983	7.00862435	7.284754933	6.620464047	6.968375599	7.180721219	7.490227153	7.586664094	7.291330404	7.100761668	7.333967932	7.01792038
ENSMUSG00000010095	10.16964171	10.16069163	10.29745804	10.02885011	10.43764126	10.22652632	10.60340021	10.32964125	10.15362734	10.52115362	10.73669731	10.50872589	10.46161709	10.29135313	10.36872071	10.42575667	10.52375003	10.36413744	10.51596977	10.48803035	10.59480279	10.49764238	10.67689899	10.39541577
ENSMUSG00000010097	6.917810276	6.741936618	6.618309566	6.45382297	6.704161694	6.383387644	6.579603355	6.893704969	6.538527763	6.672696197	6.646304778	6.737703419	6.652046671	6.390911626	6.494217431	6.803350906	6.497662902	6.734045405	6.623297782	6.774946772	6.743644688	6.403837212	6.753427312	6.602748458
ENSMUSG00000010110	5.701444673	5.55173519	5.866241079	5.784916315	6.052923803	5.766603543	5.788339701	5.918033754	5.403868365	6.05521456	5.927317419	5.693146811	5.304283429	5.915361876	5.648586678	5.89151721	6.117266023	5.635490876	5.69000807	6.150785321	5.296373384	5.503031082	5.755394921	5.704126884
ENSMUSG00000010122	-1.198516361	-1.198907996	-1.198983467	-1.198889737	-1.198937587	-1.196742718	-1.196130242	-1.197618676	-1.196449864	-1.196854771	-1.198920219	-1.195959903	-1.198958302	-1.199008445	-1.198912706	-1.198584718	-1.198900828	-1.196577082	-1.19395549	-1.197894624	-1.058622918	-1.196520091	-1.180938387	-1.196196962
ENSMUSG00000010142	6.523026451	6.970625889	6.797261314	6.518111925	6.623845374	6.749748513	6.35390681	6.231486241	6.077698596	7.080055605	6.572606635	6.930742787	6.301128751	6.645468002	5.904893077	6.750539257	6.695846276	6.985419476	6.684245266	6.45005344	6.449745191	6.255581116	6.59476851	6.981506696
ENSMUSG00000010175	-1.148637988	-1.273534625	-1.273598983	-1.273432063	-1.27355987	-1.271240864	-1.270687983	-1.27203159	-1.270976505	-1.271342013	-1.273545053	-1.270534218	-1.273577534	-1.262741007	-1.273538643	-1.272903634	-1.273528412	-1.271091345	-1.268724838	-1.272280688	-1.273545352	-1.271039899	-1.270774761	-1.270748211
ENSMUSG00000010205	4.854193646	4.470743516	4.378225745	4.544281295	4.546451749	4.597647379	4.610130033	4.529031296	4.493796858	4.478527095	4.703687005	4.549321698	4.283735073	4.641507017	4.586460779	4.594937389	4.512734771	4.375315194	4.506611251	4.770652584	4.569697397	4.864604109	4.605663441	4.34352577
ENSMUSG00000010277	7.934487703	8.209122678	8.724639583	8.387640813	8.572871988	8.449790816	8.0334598	8.363884121	8.55041327	8.454965175	8.203346943	8.808810271	8.081887103	8.333386483	8.906297081	8.795860148	8.854801477	8.392449938	7.844694837	8.394201214	8.603986136	8.385187433	8.261030041	8.768691891
ENSMUSG00000010290	4.161101121	4.263955988	4.635673391	4.052199608	4.087217276	4.177800237	4.481765295	4.178744428	4.18862035	4.317403455	3.880780356	4.464044252	4.300580034	4.039606718	3.89955381	4.068221183	4.00187335	4.007587833	4.289583381	4.104814623	4.309590704	4.254501142	3.920524105	4.05995911
ENSMUSG00000010307	7.858492628	7.095718069	7.637476226	7.064172817	7.805057629	7.16338144	7.427068636	7.447287625	7.632347771	7.198570266	7.892915688	7.482632667	7.683945675	7.756968815	7.176577063	7.821069338	7.734805648	7.961777107	7.75321367	7.241298429	7.477701529	7.583483762	7.496627559	7.907116331
ENSMUSG00000010342	-1.396740122	-1.397438741	-1.397817999	-1.397229296	-1.397789167	-1.395412971	-1.394954678	-1.396068418	-1.395193839	-1.395496816	-1.397582768	-1.39482722	-1.295092122	-1.397833674	-1.397493863	-1.396791271	-1.397355723	-1.395289032	-1.393327392	-1.3962749	-1.397586943	-1.395246388	-1.39502661	-1.395004603
ENSMUSG00000010358	4.819811309	4.803766611	4.78292007	4.750903715	5.294616492	4.82446784	4.967808556	5.020782203	4.784724765	4.852207036	5.229763274	4.96132948	5.045087755	4.842996296	5.026941421	4.988643138	5.281054507	4.913268154	4.650879061	4.862704576	4.930215704	4.76347472	4.84807815	5.023814623
ENSMUSG00000010362	0.987071605	1.018430499	0.986262494	0.986809758	1.031090768	1.009933724	0.988200079	1.007373899	1.135678411	1.091216557	1.117430163	0.988291921	0.986409631	1.011916846	1.208865342	0.987043337	0.986745105	1.094583856	0.98949821	1.006614573	0.986629964	0.987995825	1.056429738	0.988164539
ENSMUSG00000010376	8.966815082	8.886876596	8.782310913	9.065630825	8.579900956	8.678578677	9.013454731	8.725906168	8.439294498	9.192524326	8.568892568	9.192575013	8.835305468	8.772427163	8.926363326	9.136053467	8.65626648	8.774775511	8.886437096	8.825827235	8.743670171	8.968668858	8.539081113	8.554882608
ENSMUSG00000010392	4.556271505	4.792638803	4.894241772	4.66843014	4.802103567	5.143038971	4.616425353	5.008393339	4.584779947	4.861047774	5.036162149	4.845836917	4.731303771	4.941332419	4.754288814	5.060019307	4.936222374	4.600976001	4.9732444	4.676034277	4.983472027	4.540176264	5.13342382	4.404981612
ENSMUSG00000010406	8.374527379	8.11402151	8.283077167	8.683143154	8.525135965	8.561248064	8.47465922	7.898989182	8.207918371	8.372223121	8.48073821	8.425186894	8.277396853	8.039569593	8.589046591	8.667575494	8.663022593	8.542176243	8.411057591	8.432113982	8.577765277	8.498988227	8.834329203	8.387738904
ENSMUSG00000010453	7.292475239	6.832097241	6.563303944	7.02478078	7.01273389	6.942640402	7.049131919	7.143631085	6.891803001	7.27782255	6.883387083	6.573144386	7.141496196	6.898275207	6.963813299	7.218844193	7.266165112	6.779268765	7.327347331	6.787450365	7.129551124	7.11526944	6.534732635	6.944737385
ENSMUSG00000010461	2.496851188	2.56281693	2.727355325	2.820004923	2.922302143	2.499557381	2.763956294	2.690920769	2.842162241	2.499371415	2.59204035	2.500916419	2.598691124	2.807272683	2.495525337	2.49675661	2.752072919	2.499836154	2.504902389	2.518537574	2.768384758	2.499933149	2.500441885	2.500493651
ENSMUSG00000010517	4.199814613	4.382468651	4.010849995	3.941215033	3.896851286	4.478632457	4.37938615	4.251015881	4.037263448	4.139527543	4.131662331	4.431499977	4.459395486	4.295544493	4.148483345	4.183654068	4.001814795	3.851700241	4.081942748	4.181987666	3.994697362	4.285096797	3.930075219	3.954418384
ENSMUSG00000010538	2.132990839	2.226991292	2.131057592	2.289500777	2.221591599	2.134923573	2.160131476	2.285763233	2.267547389	2.46780191	2.131941186	2.356707231	2.270536217	2.130707698	2.421963321	2.18693745	2.165549295	2.158363836	2.138756451	2.133627573	2.370973697	2.135192366	2.20608152	2.250351041
ENSMUSG00000010554	5.860630425	6.091982425	5.937821617	5.437256766	5.851842274	6.162740108	6.036939559	6.084829079	5.900505182	6.091158879	5.75560534	6.008371439	5.493299738	5.762467847	6.091943212	6.100098188	5.787562953	5.818781547	5.537933346	5.929318597	5.650323367	5.758990034	5.711026327	5.347540578
ENSMUSG00000010592	-1.084923495	-1.084991538	-1.085072748	-1.084971889	-0.94949894	-1.083294938	-1.08263551	-1.084238046	-1.082979634	-1.08341558	-1.08500469	-1.082452113	-1.085045669	-1.085099624	-1.084996606	-1.084928724	-1.084983825	-1.083116605	-1.080294045	-1.084535148	-1.044314039	-1.083055245	-1.082739012	-1.082707346
ENSMUSG00000010607	4.164997794	4.380442772	4.411009813	4.415119385	4.46578893	4.412448561	4.020576912	4.014072174	4.171977266	4.793723191	4.563353696	4.657094583	4.430373838	4.294512155	4.330419702	4.487093617	4.260622221	4.169316246	4.398264141	4.260714698	4.42736114	4.42188015	4.237872175	4.52677887
ENSMUSG00000010608	9.868086552	9.941153671	10.03899892	9.803833777	9.576975065	9.661168575	9.989089709	10.18047256	9.743515813	9.794724513	9.69688131	9.605915717	9.801012887	9.794862525	9.583012625	9.999463675	9.799615879	9.821462479	10.04783251	9.565830839	9.859583868	9.841429268	9.976744243	10.26651288
ENSMUSG00000010609	8.159601998	7.865842958	8.169949512	8.134489253	8.306268159	8.055674971	8.397897068	7.782837989	8.170865052	8.107052602	8.245566293	8.399195553	8.384899118	8.003025038	7.897054632	8.311426781	8.382739865	8.031389222	8.003506939	7.87313127	8.250126223	8.019843919	8.201427181	8.432046743
ENSMUSG00000010660	0.869260197	0.868918884	0.960307985	0.948790582	0.868758857	0.87001195	0.870305938	0.869622881	0.8701502	0.869960157	1.039242186	0.870391044	0.868646722	1.022885053	0.868893428	0.869234	1.018345707	1.071417354	0.871508804	0.869507629	0.868850915	0.870116664	0.893729133	0.870273005
ENSMUSG00000010663	6.338170311	6.545271978	6.170082923	6.347301954	6.333978413	5.725428509	6.094964237	6.549207659	6.544814052	6.67044259	5.912722198	6.368852999	6.147838534	6.73225693	6.783285518	6.371749979	6.254527076	6.174915582	5.962653344	6.593057143	6.79296222	6.682611023	6.447030888	6.302659118
ENSMUSG00000010721	3.017723593	2.955503427	2.840479875	2.943848773	3.056278615	2.958515464	3.090793735	2.845505768	3.118825845	2.847020881	2.858825184	2.848950934	2.93035497	2.867607159	3.052989637	2.95163259	3.09692965	2.917400182	3.106058899	2.961378383	3.160214748	3.30621246	3.178169678	3.050102705
ENSMUSG00000010751	1.282209322	1.28173381	1.47009975	1.378716303	1.281510767	1.283255669	1.283664501	1.450015391	1.283447951	1.283183622	1.429155394	1.355761658	1.281354437	1.393562379	1.602542994	1.282172835	1.361725773	1.283363709	1.28533518	1.282553865	1.281639083	1.283401311	1.283598626	1.283618713
ENSMUSG00000010755	5.27251611	5.791625036	5.539702343	5.301859023	5.09760122	5.496825625	5.807473852	5.364893016	5.153311813	5.079138672	5.488813507	5.475892776	5.19432978	5.398096258	5.740803194	5.124313923	5.212888805	5.247275039	5.310271517	5.627887306	5.324164844	5.437483681	5.069597515	5.316674089
ENSMUSG00000010760	-0.927341124	-0.927433302	-0.927543521	-0.927406667	-0.927476491	-0.926359191	-0.925557478	-0.736232941	-0.925975853	-0.926505863	-0.927451137	-0.925334509	-0.927506745	-0.927580048	-0.927440173	-0.927348202	-0.927422844	-0.926142378	-0.922710795	-0.890198325	-0.927451648	-0.926067779	-0.925683312	-0.925644813
ENSMUSG00000010911	6.095372842	6.015884178	5.80510928	5.843032745	5.914621791	5.558178879	5.950165958	6.157642654	5.912604732	6.058543932	5.730120289	5.756082376	6.079206545	6.020702957	5.806884783	5.888208148	5.978005452	6.349813771	5.96858803	6.038165579	5.860968189	6.107258964	5.930122413	6.345520955
ENSMUSG00000010914	6.112295734	6.321098518	5.953248991	6.437968215	6.02598534	6.612527058	5.910320699	5.799235671	6.018043728	6.601105296	5.892984944	6.032780247	6.14236449	5.811869016	6.067662114	6.330239452	6.356338202	6.303435547	6.129743809	5.981309653	6.126290329	6.106346266	5.873968933	5.750632537
ENSMUSG00000010936	5.34909685	5.349030061	5.517574173	5.366278356	5.437907034	5.237297837	5.678076106	5.442231774	5.453856113	5.623460993	5.578852357	5.10428032	5.501098636	5.996447306	5.474007648	5.808952065	5.458045485	5.312161173	5.43566789	5.515712883	5.483849186	5.69243824	5.265152538	5.193915224
ENSMUSG00000011008	5.334771783	5.127528782	5.243945659	4.555393534	5.139037939	5.369025506	5.561764042	5.264116914	4.793096472	5.164562049	5.146265951	4.916434972	4.975804255	5.379051925	5.070263742	5.039536314	4.827314602	5.0630821	5.352206031	5.212306167	5.074082255	5.081887832	4.864688611	5.28646615
ENSMUSG00000011096	4.909707045	5.177281304	5.117226254	5.50826931	5.576621702	5.157686877	5.105451123	5.678706826	5.55535242	4.938843979	5.61923069	5.266429376	5.212228091	5.677917569	5.307348573	5.349514119	5.454619852	5.523944188	5.041847027	5.330038367	5.022554792	5.085529484	5.025351835	4.900934066
ENSMUSG00000011114	5.325194845	5.372462874	5.043307377	5.100967167	5.206760674	5.279874356	5.106543298	5.187525231	5.002291297	5.471798932	5.400255649	4.96601859	5.044029604	5.250281483	5.01007213	5.258665061	5.612383664	5.147414693	5.302119338	5.302667038	4.939792207	5.370509055	5.118318831	5.404941112
ENSMUSG00000011148	7.512079227	7.745218114	7.94837861	7.164662548	7.536554599	8.017980338	7.460172535	7.556368989	8.092973701	7.798499256	7.727641057	8.162230003	7.406883651	7.818111184	7.757442609	7.303908885	7.820278128	7.440297557	7.355480479	7.674493916	7.919916129	7.739364776	8.16561977	7.742533392
ENSMUSG00000011158	4.783072879	4.978856876	5.03769665	4.908343413	4.728988988	4.527599476	4.689336828	4.541947645	4.845028393	4.762196052	4.851376196	4.902050114	4.713404184	4.886073572	4.504778281	4.514145534	4.90883733	4.925668288	4.691503584	5.107371456	4.717963406	4.616366749	4.931596345	5.236638983
ENSMUSG00000011179	5.566617273	5.446990701	5.137111663	4.737828203	5.115626416	5.2581449	5.44699296	5.446031861	5.359987415	5.467626406	5.407950301	5.590543076	5.039919341	5.394687967	5.31650465	5.012573119	5.123322806	5.056809029	5.254424302	5.426567656	4.846345858	5.547875456	5.361164299	5.515427592
ENSMUSG00000011254	2.567653842	2.661180717	2.588459105	2.759579646	2.540362621	2.754856195	2.697203401	2.576534044	2.727406107	2.563882999	2.510597284	2.739876024	2.670727829	2.558295545	2.87342421	2.549737456	2.663333608	2.498416454	2.564353698	2.591930929	2.494290265	2.566904651	2.498977309	2.499025252
ENSMUSG00000011256	3.185025001	3.234660228	3.225165697	3.524539083	3.574793521	3.189524616	3.191274715	3.569121484	3.448394819	3.522120483	3.280722418	3.191780365	3.354920815	3.348791457	3.66286569	3.595283385	3.201031869	3.480694027	3.321772152	3.572097643	3.459723976	3.427777187	3.396139333	3.311502428
ENSMUSG00000011257	6.940011067	7.936422342	7.644496264	7.9179485	7.444016834	8.175278111	7.52492876	7.728475833	8.010372761	7.454958989	8.014040399	7.909570352	7.505883392	7.825230281	7.706306017	8.070702345	7.844310222	8.18283624	7.718821965	7.915244827	8.004566598	8.097679399	7.263837154	7.821202769
ENSMUSG00000011306	4.464975619	4.145960552	4.307603806	3.999118038	4.091340612	4.527807128	4.467783068	4.137290886	4.00197263	3.925234052	4.501151283	4.335481022	4.184302535	4.342842408	4.18405037	4.394769184	4.149276485	3.999999398	4.325036817	4.270731732	4.406546954	4.169959803	4.236283912	4.29111245
ENSMUSG00000011382	6.273596533	6.083418579	5.625575332	6.066074094	5.358695751	6.059732773	5.470493479	5.785939077	5.863585809	5.879813198	5.681051672	5.889441381	5.703028981	5.848815097	5.890318209	5.932597837	5.781475165	6.064137491	5.43613157	5.91413805	6.503796055	6.127285989	6.084436629	5.818526475
ENSMUSG00000011427	1.818554796	1.892232364	1.891475157	1.849155961	1.858935431	1.801936647	1.82634863	1.801184769	1.869302569	1.980748768	1.799695332	1.802668849	1.947180512	1.986311053	1.876856554	1.918166911	1.893484939	2.105570528	1.804825556	1.857921858	1.799691666	1.910249573	1.802413003	1.802440903
ENSMUSG00000011658	3.560139401	3.411727429	3.612172049	3.384396365	3.708355183	3.489149152	3.540911317	3.570145202	3.370950634	3.712752643	3.591640842	3.463866572	3.374514957	3.607134837	3.694125324	3.585592522	3.471043935	3.473148727	3.448917726	3.341615187	3.518096423	3.392052335	3.593480693	3.723829691
ENSMUSG00000011751	0.019425671	0.019224764	0.018984196	0.053152883	0.019130541	0.0198679	0.156748046	0.019639072	0.019949186	0.019837444	0.019185862	0.045005861	0.019064507	0.018904392	0.019209777	0.123637812	0.019247569	0.019913573	0.218262427	0.019571268	0.019184746	0.019929469	0.020012887	0.020021379
ENSMUSG00000011752	4.430223409	4.47730192	4.171244144	4.664926184	4.306113795	4.412093176	4.474434699	4.40902971	4.442337456	4.651691506	4.130448288	4.772580685	4.472081584	4.747325405	4.215941512	4.027481959	4.267926105	4.34437276	4.472072955	5.211682539	4.524281059	4.197565831	4.316388293	4.048935716
ENSMUSG00000011831	5.827448676	6.098768416	6.396206464	6.400495419	5.979305435	6.195500104	6.109792236	6.252755183	6.241240523	5.890489521	5.976969966	5.710369782	6.243402794	6.539177973	6.287629609	5.833788632	6.259233089	6.407560326	5.960771999	5.908920492	6.104549278	5.888858025	6.090029519	5.794445291
ENSMUSG00000011832	3.524082215	3.615092309	3.773492773	3.447334332	3.873453866	3.737323759	3.351481635	3.5786657	3.511970749	3.349125571	3.670546792	3.54368087	3.461315652	3.588495638	3.743326882	3.522610982	3.631387913	3.422056907	3.540270666	3.520553192	3.341500619	3.350193161	3.74160317	3.89398636
ENSMUSG00000011837	4.367289555	3.910550425	4.064138015	4.064803717	4.066297543	4.27482132	4.390428152	4.372067075	4.195792466	3.878375194	3.922471477	3.985157181	4.157217377	4.060061668	4.333491163	4.084220696	4.160796644	3.784620705	4.11381412	4.09290609	3.772191272	4.240393581	3.91145034	4.154981051
ENSMUSG00000011877	4.540041367	4.949487123	4.761957731	5.042452883	4.902891837	4.760532669	4.655728136	5.093879183	4.946299006	4.459858244	4.846416107	4.68256057	4.893195065	5.098116913	4.512708997	4.68221888	4.851305862	5.268476868	4.936608164	5.155133664	4.654707671	4.787651473	4.766447344	4.931351928
ENSMUSG00000011884	8.520970892	8.534499594	8.224065173	8.454125281	8.869491759	8.708820476	8.160799205	8.488930091	8.351184301	8.376781929	8.677319263	8.631384105	8.745560532	8.369560669	8.125196013	8.607774617	8.787690033	8.74733503	8.456115512	8.613114359	8.49166085	8.792623061	8.771820733	8.156497787
ENSMUSG00000011958	8.866510658	8.513370099	8.039954555	8.169988902	8.523339617	8.435973837	8.655709441	8.471710078	8.714481537	8.635569209	8.578975271	8.321183923	8.467056935	8.249539602	8.268101883	8.261841893	8.331108773	8.512087744	8.10269261	8.37214184	8.463629406	8.318473479	8.322412259	8.765565984
ENSMUSG00000011960	7.334546447	7.042888836	6.99286619	6.871877726	6.996068758	7.207382203	7.445429617	7.470071782	7.261864751	7.668002348	7.163320986	7.065725969	7.143621647	7.169073896	7.10007163	7.099494146	7.088625445	6.828833156	7.53374805	7.532187228	7.59001915	7.226179367	6.993179228	7.466631001
ENSMUSG00000012076	2.976780584	2.94132056	2.95764342	2.836911195	3.071591343	2.810291114	2.771022687	2.874315678	2.747241137	2.767937297	2.742630324	2.839504546	3.010922231	2.850092367	2.818354801	2.743985285	2.891229968	3.060796916	2.966051343	2.949269097	3.050402857	2.769334462	2.857291376	2.74767746
ENSMUSG00000012114	8.277330485	7.966654551	8.318845408	8.10751416	8.067565787	7.892797028	8.42090579	8.157952582	8.465237896	8.149842815	8.280717053	8.584643106	8.222071059	7.929700189	8.253918752	8.431380297	8.087575999	8.613129076	8.29888961	8.236326222	8.424675141	8.016043106	8.377457853	7.916374928
ENSMUSG00000012117	5.030889831	5.201924117	5.577459295	5.73227866	5.610161887	5.501284212	4.930925536	5.103413544	5.393704853	5.407276405	5.484932838	5.467122495	5.457209446	5.43292892	5.307336032	5.488168879	5.25390543	5.412419947	5.316297704	5.352862107	5.268519518	5.361383552	5.641328813	5.337763114
ENSMUSG00000012126	0.64464679	0.675516446	0.70930326	0.644447872	0.830235363	0.767288297	0.645504782	0.64494422	0.645376928	0.666606583	0.644312877	0.669292045	0.699624182	0.717507563	0.644346161	0.644625312	0.644398767	0.645327206	0.646493197	0.644849688	0.772757503	0.667582511	0.645465882	0.645477743
ENSMUSG00000012187	-1.014500913	-1.014582166	-1.014679259	-1.014558693	-1.01462022	-1.013345742	-0.993674354	-1.014414442	-1.012983435	-1.013484368	-1.014597881	-1.012377275	-1.014646869	-1.01471142	-1.014588221	-1.014507154	-1.01457295	-1.013140824	-1.009897499	-1.014441935	-0.904342001	-1.013070317	-0.937052312	-1.012670556
ENSMUSG00000012296	4.888793355	4.884304012	4.746627307	5.499986518	5.146554741	5.159073714	5.561314157	5.438356458	5.159581065	5.461085739	5.335141185	5.04056194	4.775892034	5.002435248	5.440295737	5.3064443	4.992491236	5.820373403	5.252155909	5.064650685	5.29706609	5.36190384	5.586986834	5.870491828
ENSMUSG00000012405	4.935431695	5.276208631	5.349392201	5.464283758	5.359712635	5.406559267	5.035302573	5.360169079	5.260918125	5.110814771	5.648390081	5.511045192	5.206724317	5.319062473	5.321319323	5.153464451	5.125846617	5.053411939	5.042026089	5.059762498	5.471712587	5.645236485	5.573205924	5.710276535
ENSMUSG00000012422	7.976941832	8.076017355	8.252541345	8.547931562	8.231456531	8.45183318	8.049195365	8.218209151	8.025960331	8.298154244	8.458475487	8.591901574	8.139771891	8.173990689	8.426210966	8.292741165	8.46172276	7.893574079	7.739205117	8.212349692	8.115064546	8.374434687	7.989399496	8.545239938
ENSMUSG00000012429	5.966439521	6.111732817	5.945199334	5.914390241	5.961182823	6.19518395	5.689148866	5.797495629	6.259953971	6.455966196	6.412622614	6.422951042	5.965411736	6.180524539	6.135010057	5.741310238	6.288348816	6.389155272	6.141903241	5.815652387	6.040682623	5.746027237	6.19037969	6.192976509
ENSMUSG00000012443	5.237873071	5.378291308	5.099531955	5.198006286	5.153730324	5.019699461	5.316091205	5.36199086	4.879046429	5.588702439	4.921218773	5.299295257	5.201048588	5.539517028	5.398042361	5.051436717	5.490282902	5.127799594	4.843198973	5.353844636	5.421230512	5.207063114	4.949562783	5.064011289
ENSMUSG00000012483	4.574308363	4.60462504	4.605437888	4.598022142	4.379488121	4.536942993	4.498559675	4.738503857	4.229785564	4.660542276	4.234675565	4.352132404	4.367383564	4.443601801	4.468446536	4.276347374	4.360053991	4.741084389	4.316053927	4.346601014	4.751981329	4.547289249	4.109883087	4.776532424
ENSMUSG00000012519	3.314397275	3.063351182	3.217099243	3.180381854	3.027373587	3.148649687	3.13490449	3.342863904	3.667105602	3.033949868	3.25536148	3.036287771	3.227107585	3.497535603	3.11241132	3.123605588	3.249522925	3.213889054	3.275279123	3.205182118	3.200558828	3.129822694	3.035570068	3.391995028
ENSMUSG00000012535	7.812681164	7.843001944	7.699085092	7.830109537	8.319811135	7.769394379	7.732480892	7.8762766	7.72584066	7.283945425	8.047671508	7.478048919	7.609684964	7.722455313	7.670383098	7.960258474	7.96623403	8.030313465	7.752712984	7.724639074	7.571873005	7.829108851	7.825634342	7.808030672
ENSMUSG00000012609	2.245076373	2.243948306	2.372850677	2.244274746	2.243418108	2.466831096	2.248509716	2.793196116	2.619465087	2.340972598	2.243729489	2.375803086	2.291323223	2.33995637	2.243864021	2.614057911	2.395677176	2.272996782	2.589219727	2.245891827	2.278696054	2.247890813	2.248354892	2.248402106
ENSMUSG00000012640	5.396151634	5.195741082	4.795485591	5.578322351	5.330664084	5.225649376	5.063574521	5.339657155	5.529496254	5.113874849	5.226143095	5.286428307	5.299778809	5.085429063	5.243211214	5.547501183	5.747766335	5.22045199	5.146781099	5.148685618	5.416497551	5.19351605	5.677759351	4.888245353
ENSMUSG00000012819	0.018114598	0.017920734	0.017688685	0.034800749	0.033199457	0.062716461	0.018708503	0.018320589	0.018620063	0.018512137	0.033781344	0.018756832	0.075104078	0.069123454	0.017906275	0.018099719	0.017942737	0.018585663	0.019391487	0.018255131	0.033769615	0.018601018	0.26609261	0.042537407
ENSMUSG00000012848	10.47178971	10.53830985	10.30247974	10.8762935	10.39507264	10.70815875	10.61545642	10.44724928	10.59713727	10.42548702	10.55837492	10.56568177	10.4359306	10.73483979	10.68248875	10.46147889	10.42761184	10.37750088	10.64694006	10.62402201	10.5754216	10.47672064	10.21691923	10.30329731
ENSMUSG00000013076	1.819150632	1.975397936	1.939592682	1.86108807	1.905943605	1.786585406	1.787089201	1.876910189	1.870802145	1.786496685	1.883856172	1.787235103	1.838305041	1.878083182	1.997103742	1.785253822	1.784781294	1.869510687	1.818077743	1.890440122	1.922655351	1.786764813	1.787007986	1.787032748
ENSMUSG00000013089	6.061483872	5.608129468	6.106679891	5.701461084	6.044725547	5.788585395	6.181237	5.782918819	5.758061017	5.688121339	5.849054214	5.794245968	5.750760225	5.47688761	6.105716385	6.063130566	6.069051918	5.975128143	6.007884674	5.917683367	6.014769736	5.398910085	5.434428897	5.928141278
ENSMUSG00000013150	2.257767154	2.38027083	2.367832504	2.385980322	2.233490804	2.250438897	2.493031468	2.451240732	2.295633912	2.270751958	2.203128932	2.231685902	2.202588879	2.290478898	2.324457098	2.204126982	2.421678377	2.354458264	2.298928701	2.31607086	2.279922278	2.20643383	2.230608956	2.206841838
ENSMUSG00000013155	2.959124475	2.937614533	2.770859891	2.761677667	2.976433572	2.748384183	2.820864335	2.767492522	2.901478927	2.96750528	2.807056055	2.845419137	2.990319031	2.966664306	2.760480536	2.999510917	2.884719242	3.075809361	2.976291269	2.943213127	2.851334972	2.859706323	2.925650888	2.749414113
ENSMUSG00000013160	6.564248509	6.611706444	6.627639401	6.768737434	6.690666262	6.884747414	6.771249585	6.47412689	6.980889358	6.804442694	6.701524065	6.752573764	6.949711271	7.058933827	6.834665971	6.989743992	6.786674379	6.784993491	6.794437958	6.719677887	6.777186769	6.722352935	6.619297252	6.290144821
ENSMUSG00000013236	5.130020125	5.58436659	5.693283304	5.415744832	5.006399073	4.861990496	5.166520479	5.294249496	5.115961822	5.199932001	5.188705598	5.269646715	5.545877366	5.284750066	5.439149777	5.440978989	5.048049905	4.824816355	5.369035012	5.473729572	5.10249173	4.826755682	5.022432542	4.741604564
ENSMUSG00000013275	4.183891624	3.779765138	4.337324922	4.01273891	4.133742147	3.633575765	3.741021847	3.95857287	4.085528548	4.236655717	3.836009818	3.637106452	4.135903427	3.799565033	3.853562484	3.626256042	3.62363069	3.979188288	3.891865261	3.96446781	3.622613498	4.113676187	4.24454518	3.715135613
ENSMUSG00000013367	-0.912003319	-1.063197247	-1.063308186	-1.063170457	-1.063240704	-1.061342841	-1.041232912	-1.062450698	-1.060972456	-1.061484558	-1.06321519	-1.060352784	-1.063271156	-1.063344978	-1.06320416	-1.063111676	-1.063186728	-1.061133354	-1.019147114	-1.062799701	-1.063215705	-1.061061276	-1.060689801	-1.060652602
ENSMUSG00000013418	-0.117499742	-0.117668418	-0.117870216	-0.117619671	-0.102720071	-0.117127993	-0.116982525	0.045169328	-0.117059591	-0.117153615	-0.10215577	-0.092951087	-0.103393921	-0.117937118	-0.117680995	0.028641973	-0.117649278	-0.094749923	-0.116386849	-0.098229707	-0.102167146	-0.117076185	-0.117005973	-0.116998824
ENSMUSG00000013419	1.647787144	1.610720938	1.874744734	1.62796296	1.727335333	1.850268943	1.61316949	1.727716604	1.659137145	1.634943449	1.610604093	1.613319465	1.639882757	1.623172207	1.610675924	1.863097145	1.610789429	1.800411385	1.615286491	1.611761234	1.610600742	1.636097403	1.747835171	1.613111446
ENSMUSG00000013465	5.993489144	5.795101993	5.630251224	6.13428245	5.804409698	5.461543717	5.761953625	6.185530787	6.152793086	6.135578503	5.771479489	5.665783214	6.070340523	6.063433104	5.852369914	5.780337568	5.812735516	5.922993673	6.016463398	6.121242206	6.078776117	5.903858326	5.974356907	5.929345016
ENSMUSG00000013495	6.644379636	6.355912245	6.692006999	6.865200719	6.49699684	6.667759749	6.258238311	6.624793988	6.204536942	6.672053763	6.250621211	6.562380306	6.546247787	6.753578979	6.860068933	6.276183903	6.302935877	6.660481078	6.794915432	6.766045277	6.038287985	6.54501359	6.053974212	5.812972148
ENSMUSG00000013539	5.488186696	5.572158543	5.775862897	5.424373193	5.447249805	5.537444499	5.165509928	5.541191947	5.445382834	5.552437708	5.20454927	5.505064052	5.457240886	5.35706684	5.111530945	5.422599014	5.460221771	5.382487335	5.4370928	5.353120412	5.324266714	5.541435396	5.083281528	5.377422488
ENSMUSG00000013562	-1.336257659	-1.337021932	-1.337188015	-1.336792804	-1.337154765	-1.334805787	-1.334304425	-1.33552283	-1.334566061	-1.334897511	-1.337142166	-1.334164988	-1.219513828	-1.337206099	-1.337082234	-1.336313615	-1.336931112	-1.3346702	-1.332524211	-1.335748717	-1.33714242	-1.334623548	-1.334383117	-1.334359041
ENSMUSG00000013584	-1.327397311	-1.328196605	-1.294769195	-1.327956978	-1.328335996	-1.31279098	-1.325354572	-1.313540881	-1.325628198	-1.325974836	-1.315365269	-1.325208746	-1.328352533	-1.32839253	-1.32825967	-1.32745583	-1.328101623	-1.325737109	-1.323492784	-1.313777118	-1.29009606	-1.325688319	-1.325436871	-1.325411691
ENSMUSG00000013593	7.062763491	6.756145191	6.723552015	7.53857326	7.068989253	7.259830721	7.104301472	7.356931227	7.241811469	7.314137403	7.260718236	7.407792929	6.957267099	6.913755275	7.261465928	7.073060122	6.952598287	7.376241008	7.125107414	7.216097389	7.085033104	7.060512809	6.941474197	7.216085318
ENSMUSG00000013611	-1.112393666	-1.112465073	-1.112550351	-0.935462628	-1.112498503	-1.110588424	-1.10991883	-1.111546069	-1.110268259	-1.110710925	-1.11247888	-1.109732606	-1.112521909	-1.112578586	-1.112470393	-1.112399152	-1.112456977	-1.110407341	-1.10754127	-1.111847751	-1.112479276	-1.110345035	-1.110023928	-1.109991773
ENSMUSG00000013622	5.612352355	5.516771521	4.964763501	5.54584975	5.578450399	5.519604814	5.680239919	5.178721412	5.322470579	5.914019471	5.536315532	5.797969255	5.169921599	5.500526637	5.561440843	5.053209253	5.312280198	5.148481215	5.567374471	5.251510725	5.130211514	5.132903302	5.336160837	5.337973391
ENSMUSG00000013629	4.603319029	5.263171209	4.889275132	4.917174528	4.924853615	4.918116704	5.167422074	5.099569538	4.509015415	4.451480385	4.434620171	4.832645558	4.614740584	5.110740619	5.00609744	4.694948526	4.875007029	4.88242226	4.580699061	4.992750867	4.704907188	4.85406815	4.514942947	5.375565924
ENSMUSG00000013646	4.733543153	4.76431837	4.240350636	4.375723402	4.690533615	4.388662663	4.379210585	4.700206966	4.258558824	4.283219804	4.045731581	4.272907676	4.530739082	4.111531669	4.22255279	4.436656463	4.426930877	4.156368259	4.469815068	4.219487422	4.60603535	4.475750404	4.027673151	4.119989376
ENSMUSG00000013662	7.260195484	7.135848034	7.160771711	7.549428539	7.376514675	7.755714811	7.455618749	6.982084364	7.536172989	7.200767584	7.414713043	7.397200597	7.287965783	7.39723661	7.478431335	7.836754072	7.677153892	7.203329045	7.22574552	6.975759983	7.697729903	7.296289104	7.351738414	7.232000367
ENSMUSG00000013663	6.929663229	7.105658868	7.422482506	7.254241536	7.535363061	7.128207017	7.168041915	7.361735837	6.913373953	7.431301342	7.357970422	7.217838621	7.126316513	6.956548827	7.174062917	7.060772314	7.160178337	7.497215198	7.396736579	7.269400237	7.29825661	6.905750614	6.956248923	7.168037077
ENSMUSG00000013698	9.72495818	9.854265328	10.06476655	10.30464531	9.893024309	9.710198383	9.795027042	9.67992288	9.834886644	10.22429646	9.705373784	9.606582759	9.87200766	9.650698659	10.10983477	10.08957204	9.749878167	9.800424556	9.984404895	9.695024954	9.99794295	9.817422901	9.67687595	9.829691752
ENSMUSG00000013701	1.552935926	1.552363942	1.55167882	1.56949041	1.781375593	1.737559957	1.669009981	1.553543307	1.600397596	1.576357894	1.552253167	1.554828342	1.566774939	1.830951261	1.552321267	1.703246603	1.552428877	1.663200268	1.556694923	1.573067137	1.552249991	1.643162931	1.554606844	1.709464431
ENSMUSG00000013707	5.754955187	5.829637788	5.355975725	5.830846996	5.638239211	5.236950847	5.582381447	5.871595795	5.360432698	5.490740169	5.269463635	5.38930598	5.836259514	6.135557947	5.598279267	5.808682799	5.160946854	5.738389631	5.693608562	5.476062781	5.561798949	5.43786132	5.18232498	6.020193957
ENSMUSG00000013736	5.172362184	4.740637517	4.993989899	5.042593479	4.67177498	4.846425565	4.863279834	4.773585474	4.732123435	5.049899136	5.04618429	4.552634917	4.877139161	5.044069498	4.909591271	4.701665636	4.480028626	4.395824296	4.668578014	4.788471311	4.799643594	4.711521335	4.705905207	4.795088853
ENSMUSG00000013787	5.642198663	5.794697341	6.3961157	6.132302455	5.876714875	6.0517234	6.148939605	6.103174377	6.245217696	6.375995343	6.083537752	6.269981394	6.496918677	6.33695047	6.456582275	6.11889244	5.95946334	5.711301905	5.91763026	6.339232653	5.870049771	6.158169073	6.162526895	5.469170251
ENSMUSG00000013822	6.657666806	6.605295384	6.561253077	7.043623411	6.207020505	6.483746353	6.757398454	6.018914637	6.62783648	6.611985819	6.248493934	6.578922328	6.319970471	6.478343227	6.524792355	6.256403685	6.075035522	6.089456454	6.791719129	6.662411207	6.341632475	6.577868854	6.524319197	6.091900826
ENSMUSG00000013833	5.257502829	5.854225365	5.761860603	5.861651811	5.485682981	5.860112402	5.920198689	5.739630682	5.872960248	5.680874294	5.641304716	5.529003568	5.673865685	5.632462016	5.848290894	5.774253177	5.615351504	5.608439264	5.483963297	5.900137677	5.808132737	5.428754263	5.869101855	5.882455716
ENSMUSG00000013846	6.611650332	7.139842384	7.370620994	7.009275468	7.340317712	7.197466865	7.631687909	6.918499054	7.45830298	7.290140337	7.666309882	7.551813389	6.908984176	6.649626498	7.276638278	7.170314424	7.451233757	7.166819318	7.26552935	6.616312048	7.581116209	6.480923981	7.426780114	7.50038646
ENSMUSG00000013858	6.080277017	5.908063884	5.885310635	6.496956545	6.213665299	6.433768862	6.441269899	6.185726895	6.186473738	6.463284034	6.203691342	6.184004564	6.119619873	6.154674871	6.154793171	6.714881924	5.679510357	5.857830128	6.171280582	6.161611586	6.210355513	6.233412893	6.249159161	6.116251148
ENSMUSG00000013878	4.110214537	3.697630808	4.360513463	3.698689534	4.089816778	4.47634984	3.868842418	3.797162112	3.789859425	3.897592769	4.202313547	4.066933792	3.827114439	4.221188412	4.094221861	4.120722928	4.238625265	4.583925739	3.888663966	3.814190406	3.986810451	3.763534528	4.018191017	3.935752298
ENSMUSG00000013928	0.9345949	1.182777676	0.915307294	0.915862025	1.05931033	0.916948317	0.917269123	0.916523515	0.917099198	0.916891783	0.915681904	0.917361963	1.001283086	0.91515903	0.915726323	0.916098643	0.915796515	0.917033095	1.008676919	0.916397625	1.165401769	0.963030668	0.917217431	0.941423678
ENSMUSG00000013936	-1.276658357	-1.277324902	-1.27738673	-1.277238972	-1.277349154	-1.275083122	-1.274539159	-1.275861091	-1.274823027	-1.275182639	-1.277334921	-1.274387875	-1.145046856	-1.277407174	-1.277328763	-1.276719067	-1.277319026	-1.274936014	-1.272607684	-1.27610617	-1.277335208	-1.274885399	-1.274624538	-1.274598416
ENSMUSG00000013973	5.691083586	5.499479503	5.870704458	5.755170214	5.698358662	5.803580665	5.701713194	6.1022296	6.059040545	5.478788762	5.442263775	5.985818938	5.957883331	5.541991036	5.908307376	5.348392793	5.348776216	5.557397918	5.866399191	5.649614512	5.84695067	5.87627481	5.747114682	5.551708366
ENSMUSG00000013974	4.310934861	4.287592549	4.854054775	4.105963092	4.898657264	4.477432408	4.501862983	4.274873903	4.369059615	4.147120847	4.800838256	4.565186101	4.593019892	4.74987746	4.235358512	4.393758791	4.482585782	4.636733169	4.681722306	4.614736509	4.791548727	4.797478007	4.916801243	4.856540449
ENSMUSG00000013997	4.765053275	4.711406136	5.061278395	4.875734358	4.705505147	4.969604847	5.22721153	4.920770626	4.548428888	4.514888021	4.906385594	5.250979105	4.830970239	4.767053303	5.096746914	4.830762845	5.402197955	5.124977768	4.956960864	4.762590515	4.525077667	4.825537778	5.109958759	4.768264978
ENSMUSG00000014030	0.173745351	0.173494994	0.173194828	0.173567397	0.542439929	0.174295398	0.174509992	0.174010957	0.174396348	0.174257562	0.173446483	0.17457206	0.173295082	0.173095159	0.173476306	0.173726149	0.364150115	0.174352125	0.175385013	0.173926602	0.173445092	0.174371866	0.174475426	0.200069116
ENSMUSG00000014039	2.42067719	2.397953648	2.256925954	2.187736716	2.187009198	2.19052386	2.191345009	2.189435163	2.238454899	2.213410649	2.187273553	2.191582483	2.524775802	2.445496983	2.268379976	2.188344706	2.477134086	2.190740946	2.286774796	2.189112226	2.325678329	2.190816486	2.535806863	2.371604333
ENSMUSG00000014074	6.770217638	6.756356903	6.694905215	6.720526984	6.437155076	7.175630874	6.352559553	6.583738083	6.408682095	7.066948009	6.354803095	6.273650534	6.948711943	6.701720823	6.945540222	6.750271074	7.016741273	6.991710102	6.291769973	6.486415612	6.615049146	6.842034725	6.582547863	6.280436288
ENSMUSG00000014075	6.319342712	6.332458442	6.691630273	7.001079007	7.258539879	7.182536195	6.713945611	6.883216908	7.059099688	6.807635226	7.177081133	6.990862931	6.624597454	6.430154037	6.899998488	6.620778605	6.707757984	7.09757904	6.867408493	6.790156627	6.843186152	7.023920185	6.558278504	6.515450668
ENSMUSG00000014077	7.963386374	8.003919952	9.042531664	8.361742767	8.561322028	8.770378428	8.241796875	8.278024505	9.005516245	8.872611311	8.260932151	8.297292637	8.228031502	8.095594325	8.846804401	8.497207	8.449500032	8.574511905	8.146901139	8.083152725	8.618006867	8.372525524	8.471284771	8.176300435
ENSMUSG00000014158	1.364334903	1.423743574	1.427307463	1.523265625	1.406511762	1.365305777	1.388432331	1.364803095	1.469674416	1.464852895	1.363809463	1.365796	1.443704724	1.457907163	1.36386183	1.3643011	1.4671599	1.36540619	1.551861293	1.383163705	1.37882007	1.365441145	1.365624629	1.492539517
ENSMUSG00000014164	1.555444602	1.554722204	1.553854521	1.610681973	1.55438271	1.557027678	1.557643809	1.556209728	1.702434413	1.581773834	1.554582089	1.557821863	1.554144514	1.55356603	1.608191251	1.555389237	1.554804306	1.557190631	1.560147761	1.555966868	2.035306529	1.632385724	1.925160158	1.960798563
ENSMUSG00000014177	5.654817264	5.676585452	5.869401804	5.588109797	5.967482439	5.714156104	5.966234711	5.731046464	5.683966239	5.332323295	5.924585539	5.834825499	5.572537487	5.659714431	5.807987561	5.382532037	5.747486955	5.485463079	5.761408971	5.64339128	5.458820439	5.814698824	6.046799971	6.172970119
ENSMUSG00000014195	8.093639837	8.337089617	8.530752995	8.008264722	8.059437381	7.965222836	8.159845764	8.140390878	7.934030032	8.342718792	8.178651748	7.64113918	8.154536757	8.30502712	8.111016115	8.158240219	8.148250799	8.090178146	8.255148333	8.332256788	8.242968211	7.815861446	8.12427884	7.154947346
ENSMUSG00000014226	6.927917922	6.650925472	7.315727218	7.136301105	7.119656379	6.968341861	7.253669295	6.873243994	6.894937112	6.859975115	6.702040776	7.292357212	6.988047591	6.974170117	7.133621844	6.951781714	6.760978381	7.20853884	7.034960473	7.083169019	6.455620926	7.150417999	6.439209539	7.1035082
ENSMUSG00000014232	3.88239049	3.836766485	3.865299837	3.646007803	3.562546124	3.611695355	3.662958637	3.673829447	3.950988031	3.525207895	3.795075558	4.078784714	3.861848302	3.7709282	3.565605326	3.520460359	3.988080953	3.526053454	3.595072213	3.668582131	3.84134698	4.052584757	3.702366301	4.0795648
ENSMUSG00000014243	4.182880201	4.147019637	4.261514595	4.588475346	4.243898739	4.36092356	4.555959514	4.395199443	4.570280346	4.108820436	4.930420844	4.446069185	4.300301331	4.5821309	4.450288717	4.454720009	4.493164516	4.563791079	4.352596972	4.551637484	4.719896309	4.369057434	4.503152617	4.092169241
ENSMUSG00000014245	1.95610045	2.038307204	1.954241869	2.073109451	2.002998094	1.957955282	1.958678388	2.18333565	2.095590346	1.957827759	2.263655278	2.125374078	1.954580499	1.95390514	2.037548987	1.956035661	2.211333659	1.958146461	2.025156581	1.977500699	1.955087046	2.420318156	1.983727989	1.958597445
ENSMUSG00000014294	9.973239158	10.01403234	9.920542746	10.2492902	9.826282576	10.0166618	9.940626016	9.960445107	9.538136064	10.44552951	10.0678343	10.20632454	10.08175377	9.779109645	10.22723508	9.875085572	9.968343398	10.20039681	10.07149955	9.941399204	9.834300901	9.974147829	10.13639599	10.03282347
ENSMUSG00000014301	6.013774783	6.115496641	5.822210525	6.182055702	5.821712692	5.83120462	6.44425233	6.177066991	6.191644839	6.025157415	5.726323211	5.675460008	6.016881273	5.975642951	6.035837545	6.235074765	6.004383651	6.131606036	6.018762524	6.262364155	5.95473509	5.887298849	5.73906527	5.659882224
ENSMUSG00000014313	10.99605699	11.00449094	10.92770482	11.37375641	11.11403242	11.20918641	10.93819632	10.95048671	10.90655341	11.29334573	11.04673548	11.31089541	10.98918631	10.992129	11.12875247	11.11600435	11.00068575	11.03741229	11.00625031	10.84821187	11.06262418	11.17510646	11.2426162	11.26745213
ENSMUSG00000014349	7.946119905	8.08873992	7.647453155	8.374217603	8.291884512	8.295858992	8.039668531	7.901892687	7.921394912	7.908284495	8.184045857	8.268407684	7.974572213	8.071328279	8.224795351	8.343378768	8.047390701	8.05502856	7.993825985	7.905294549	7.869798401	8.039695506	8.065161408	8.137884127
ENSMUSG00000014353	7.345814386	7.610347829	7.701057297	7.100007413	8.051232797	7.487244736	7.593908792	7.367454017	7.684701009	6.643814249	7.453977839	7.40916498	7.51475156	7.46453181	7.616519972	7.262520367	7.56002432	7.75612184	7.537224267	7.333887701	7.841456756	8.046925329	7.685791341	8.042062884
ENSMUSG00000014355	6.153510976	6.457784249	6.336413657	6.079701157	6.058521853	5.883026772	5.929422101	5.960841627	5.812630783	6.66867171	6.342229681	6.182172211	5.918631341	6.41678521	6.533819584	6.093077539	6.082760308	6.206893846	6.713500412	6.311473726	6.494514323	6.156821159	6.021046051	6.137889951
ENSMUSG00000014361	7.13944137	7.125699898	7.449768159	6.986604479	7.789713902	7.254343023	7.189886876	7.079683562	7.536781155	7.048542419	7.575176586	7.098506902	7.847307974	7.364389413	7.193290471	7.15626793	7.484831446	7.432469794	8.01853369	7.15357446	7.491051193	7.069680416	7.728724057	7.618262584
ENSMUSG00000014402	7.163834423	6.727898397	6.453555703	6.910531659	6.584686951	6.433980421	6.591446694	6.605335174	6.49547698	6.992964595	6.537359685	6.472844773	6.817685415	6.591617061	6.96252417	6.913891648	7.13108801	6.941165026	6.615153875	6.431014419	7.018361762	6.542686894	7.021637162	6.703947773
ENSMUSG00000014418	5.09007022	5.033579401	5.274705833	5.310393286	5.005985008	4.77317263	5.12007797	4.851787371	5.189107659	4.855636986	4.918835138	4.724052772	4.897279872	5.083387127	5.019346883	5.146151082	4.876945377	4.594154307	5.079142444	4.989425523	4.722955225	4.662220746	5.140681409	4.604100145
ENSMUSG00000014426	5.593344982	5.724194492	5.419102373	5.501742684	5.39669993	5.46537433	5.13949795	5.485346755	5.534382285	5.222081378	5.501897824	5.147956347	5.291390006	5.440386856	5.111562046	5.102470608	5.1834879	5.357742044	5.253384127	5.869325385	5.224607684	5.287776201	5.43580329	5.381862774
ENSMUSG00000014444	6.993858473	7.543373211	7.727737325	7.54386883	7.286799619	7.274258361	6.939258084	7.505413862	7.811496057	7.751668673	6.952504218	7.43996621	6.869714117	7.014883095	7.403970857	7.287322182	7.258545774	6.918991684	6.818882432	7.281185228	7.409592761	7.6411103	7.335469898	6.941703909
ENSMUSG00000014470	7.29419693	7.209560789	7.390621991	7.600227409	6.71654609	7.19780269	6.940674278	7.325713572	7.104935006	7.376433345	7.068481618	7.144605505	7.475579566	7.321021472	7.181202191	7.397558161	6.943651365	7.397719987	6.997137582	7.433196424	7.056883043	7.244444102	7.480820256	7.268159449
ENSMUSG00000014496	6.56720128	6.305954663	6.355525805	6.464343112	6.373144233	6.296709895	6.639870655	6.029463355	6.558640489	6.527389266	6.499610885	6.367705242	6.409160247	6.180163709	6.238373344	6.378289997	6.270502212	6.07463016	6.408247965	6.143622558	6.64814282	6.491225715	6.501415114	6.064011155
ENSMUSG00000014498	3.426187713	3.110100614	3.425364862	3.352577286	3.226627374	3.348872155	3.367106242	3.238375744	3.198983371	3.081184332	3.246006669	3.083541223	3.135727492	3.531983353	3.289889859	3.236888153	3.360291866	3.081893532	3.599840948	3.348068618	3.075071197	3.260473805	3.202383433	3.082896525
ENSMUSG00000014503	0.938149647	0.937779281	1.043175543	1.173098732	0.93760559	0.938964947	0.939283623	0.938543065	0.939114819	0.938908796	1.17352581	0.939375858	0.937483863	1.001394024	0.937751653	1.088095983	1.075761939	0.939049156	0.94058654	0.938418062	0.937705512	0.939078465	0.93923227	0.939247928
ENSMUSG00000014504	7.87853229	7.631192502	7.640564077	7.691810887	7.587137643	8.187618316	7.585939889	7.718053493	7.621969871	7.740526622	7.602440112	7.892879672	7.459015768	7.598582132	8.151501169	7.865811847	7.917463545	8.07200964	7.725804736	7.372460925	7.674131791	7.959438208	7.826943062	8.186266914
ENSMUSG00000014543	0.385565552	0.385288534	0.442189658	0.385368635	0.385158545	0.386174584	0.386412344	0.385859571	0.386286422	0.386132673	0.401962697	0.386481129	0.415791098	0.384846361	0.385267861	0.385544301	0.38531999	0.456104934	0.616031153	0.385766177	0.385233332	0.386259297	0.386374042	0.645924464
ENSMUSG00000014547	3.898651766	3.632500626	3.725726948	3.456183171	3.714067975	3.640009646	3.789676532	3.951434339	3.666619178	3.798632943	3.683375908	3.777141571	3.615529459	3.67950323	3.630926711	3.930289689	3.525502367	3.464112023	3.848727601	3.579870442	3.613965973	3.559396586	3.786379744	3.935086747
ENSMUSG00000014550	5.105034438	5.302757513	5.368266508	5.120135708	5.453613104	5.337828676	5.391284121	4.986851386	5.057725546	5.425703315	5.128985093	5.134929978	5.367936684	5.029345399	5.33449462	5.425808388	5.221168963	5.051616603	5.207044552	5.365379129	5.192619771	5.414102182	5.526768028	4.95518064
ENSMUSG00000014551	6.260079076	6.536217156	6.630370812	6.710716297	6.238506807	6.52473755	6.646218563	6.311534745	6.39779369	6.449661644	6.618132277	6.294407563	6.36705722	6.684214633	6.630110126	6.562556644	6.26601269	6.531772032	6.723141924	6.440554661	6.354929521	6.257286826	6.364250226	6.568754346
ENSMUSG00000014554	5.887204605	6.554790643	6.323547237	6.491531219	6.879158095	6.103626683	5.938405751	6.536590399	6.532918548	6.345929178	5.968261536	5.670944716	5.898836908	6.097529971	5.855330963	6.681698031	6.639706647	6.093427599	6.669020321	6.414517743	5.918813006	5.994052575	6.274282138	5.82097647
ENSMUSG00000014592	4.123097169	4.067574465	3.907749972	4.396947331	4.191389244	4.501105884	4.436517203	4.077155431	4.390449091	4.227120674	3.933563287	4.203050016	4.344035101	4.502532555	4.034937843	4.293814769	4.274988271	4.413920165	4.203941844	4.266966113	4.077823358	4.588740924	4.385774155	3.895325256
ENSMUSG00000014599	5.534094055	5.945478842	5.535081432	5.348506756	5.380769472	5.504117215	5.906492357	6.546477036	6.665505193	5.477348058	6.77424903	5.920991456	5.091392886	5.637390186	6.054350554	5.31238934	5.304396427	5.971613709	6.500515285	6.28689186	6.836236235	6.737072719	6.337193836	5.887007725
ENSMUSG00000014601	5.783097368	5.627591142	5.412891591	5.647947829	5.451470018	5.601463855	5.71366171	6.143246839	5.635975416	5.286869012	5.955209067	6.119344128	5.776202259	5.982593367	5.965501782	5.012372295	5.45435878	5.731340597	5.596368389	6.192720857	5.695595295	5.760158686	5.876326034	5.280984754
ENSMUSG00000014602	0.147834085	0.147514322	0.147129705	0.147606893	0.254413026	0.148533353	0.148804956	0.148172306	0.148661207	0.148485396	0.147452254	0.148883388	0.147258316	0.147001695	0.147490416	0.147809593	0.147550685	0.148605217	0.149905504	0.148065001	0.147450474	0.148630213	0.148761254	0.69626036
ENSMUSG00000014606	7.841108968	7.943199075	8.237269505	8.202273294	8.072314156	8.02520692	8.221171244	7.56589871	7.996069811	7.875070511	7.95687104	7.894119274	8.186876903	7.929114734	7.972740866	8.143562203	7.700133704	7.94590878	7.840056558	7.972041817	7.826729932	7.868391427	7.583954299	7.981716296
ENSMUSG00000014609	-1.218566232	-1.123487943	-1.219098292	-1.219002967	-1.219051627	-1.216779593	-1.216162628	-1.217661969	-1.170284556	-1.216892466	-1.219033964	-1.215991041	-1.206045219	-1.219123701	-1.219026324	-1.21863509	-1.219014245	-1.216612743	-1.21397194	-1.21793994	-1.21903432	-1.216555335	-1.216259465	-1.216229838
ENSMUSG00000014633	4.703501088	5.091699221	4.93825156	5.237495431	4.737523551	4.778251258	4.994568345	4.622974064	4.989893779	4.837279817	4.914695822	5.060175901	4.734317245	4.878562684	4.742549004	5.036556945	4.910786356	4.78567257	4.659637717	4.921389437	4.686694342	4.771093482	4.65094181	5.045557398
ENSMUSG00000014668	5.95748078	5.594637549	5.952366481	5.464094215	5.751259498	5.597742941	5.326996529	5.911127874	5.658504535	5.680469288	5.511030214	5.68012118	5.924473793	5.946101042	5.798093965	5.715225414	5.730689277	5.861369367	5.916899391	5.747745165	5.313699898	5.666619851	5.633461675	5.153166047
ENSMUSG00000014686	0.660742103	0.660457828	0.737991494	0.660539982	0.732098109	0.66136865	0.684924174	0.661044309	0.661483938	0.661325465	0.660402809	0.794893383	0.839678482	0.733766165	0.66043663	0.66072028	0.660490084	0.661433423	0.66261791	0.679924387	0.775835977	0.66145597	0.707042093	0.661586361
ENSMUSG00000014748	7.586830187	7.623632337	7.743530724	7.962743834	7.752763476	7.332098459	7.817356541	7.505557496	7.723973559	7.831262164	6.995908089	7.611780274	7.687922811	7.925404616	7.544391671	8.094049964	7.75521503	7.669707454	7.446819886	7.755626593	7.878595413	7.477526059	7.364862596	7.413083135
ENSMUSG00000014763	4.281184598	4.294986657	4.178833428	4.511572604	4.287594906	3.921250351	4.459812015	4.317341145	4.398911081	4.55512711	4.104468103	4.18812196	4.397043716	4.06961571	4.046233761	4.380481463	4.346297163	4.377655366	4.449653346	4.150140042	4.298706533	3.948228475	4.159628065	4.362859861
ENSMUSG00000014767	4.052859722	4.187564923	4.071332351	3.879076969	4.170910389	3.992128837	4.026922591	4.162866038	4.184841118	4.461685064	4.321545153	4.098870997	4.353122261	4.264059877	4.197719455	4.176830975	4.601157075	4.657082637	4.047398687	4.316792231	4.321288173	3.923737161	4.211500757	4.442088985
ENSMUSG00000014769	8.926010116	9.210018999	9.223171114	9.477928161	9.003849025	9.166686337	9.448779968	9.235315587	9.161461259	9.100150698	9.152107016	9.240633097	9.289346927	9.314034998	9.102379407	9.310105841	9.198279439	9.049540317	9.189928279	9.210766839	8.956492244	9.01579011	8.908041843	9.014950249
ENSMUSG00000014771	4.514877691	4.333142953	4.431952569	4.397121177	4.486757041	4.318530183	4.632446835	4.831580265	4.698709029	4.457943252	4.741194004	4.277527024	4.670498628	4.257578027	4.590277066	4.560499697	4.441862125	4.486090525	4.359963545	4.401387205	4.240923103	4.552458904	4.449061717	4.074652278
ENSMUSG00000014776	-0.248899831	-0.234024295	-0.249200428	-0.248997218	-0.24910092	-0.207689384	-0.248478969	-0.230065036	-0.248541767	-0.24861834	-0.249063269	-0.225748499	-0.249145837	-0.146388945	-0.234167528	-0.248910349	-0.233806348	-0.24856618	-0.247992532	-0.248800423	-0.205905268	-0.147701541	-0.248498078	-0.248492252
ENSMUSG00000014778	6.115659365	5.895276595	6.265008899	6.025976943	5.912824691	6.178625171	6.243211619	5.957417749	6.098419215	6.398213417	6.06761749	5.720627725	6.44220472	5.895929135	6.511163179	6.356011607	6.011940803	5.944008374	6.085158118	6.344980958	6.210857983	5.594860683	6.128690444	5.687340005
ENSMUSG00000014782	-0.851862394	-0.740471085	-0.839327912	-0.851925082	-0.851991823	-0.851367615	-0.850565538	-0.851768554	-0.850984103	-0.851514355	-0.837467794	-0.850342468	-0.774725828	-0.852090727	-0.851957114	-0.851869165	-0.851940549	-0.851150704	-0.847717561	-0.833911961	-0.851968082	-0.851076071	-0.85069143	-0.850652913
ENSMUSG00000014786	1.87683603	1.608770387	1.727488571	1.608945184	1.803245747	1.610704711	1.611224069	1.888451115	1.701093996	1.610613176	1.821976368	1.611374347	1.60828793	1.607805708	1.608725275	1.609328571	1.625595886	1.610841971	1.613345223	1.704576366	1.60864993	1.741634895	1.703534732	1.611165907
ENSMUSG00000014837	2.254244349	2.163931798	2.328601479	2.228926725	2.336084844	2.117520128	2.118276969	2.269418719	2.117876154	2.117386697	2.178081661	2.118495893	2.158713279	2.563303974	2.114632036	2.115512878	2.164672003	2.228610905	2.294288583	2.264622054	2.11452199	2.229370797	2.233349607	2.118192231
ENSMUSG00000014846	1.716674701	1.643654464	1.610076513	1.795832656	1.610520941	1.612757492	1.613281124	1.612063882	1.784902963	1.795753601	1.610688894	1.613432632	1.696521495	1.60983408	1.674595836	1.836811479	1.610876207	1.612895885	1.88516889	1.611858278	1.610685508	1.681160843	1.727525681	1.613222485
ENSMUSG00000014850	4.007904985	4.156098494	4.21134237	3.863366371	3.764361473	4.172669149	4.171770978	4.22981638	3.846118446	3.756820952	3.934185179	4.101559468	3.964587504	4.056394647	4.336902111	3.992060562	3.785610326	3.843858471	3.841771676	3.970239346	3.751834683	3.996511976	3.807081282	4.092207048
ENSMUSG00000014856	7.32086909	7.24170528	7.412544907	7.795360314	7.361717231	7.606851073	7.26735495	7.514401085	7.387637357	7.560848511	7.607868385	7.377082625	7.383402749	7.755372283	7.585630742	7.59062184	7.505641466	7.372381569	7.398764823	7.291474294	7.268943686	7.324483311	7.485979938	7.383955943
ENSMUSG00000014859	5.972318878	5.999623799	4.943959301	5.841150336	5.976547005	5.831492743	5.715663548	5.821242916	5.704287837	5.756751037	6.013715268	5.084681841	5.737261983	5.352123605	5.724083269	5.67738624	5.795912393	5.176234378	5.591466281	5.666506261	5.832056815	5.489892243	5.926582967	5.124667686
ENSMUSG00000014867	10.43993443	10.21118748	10.13814688	10.48512751	10.47320525	10.53098559	10.52101342	10.24912113	10.30489863	10.40471443	10.48979793	10.39686151	10.30749202	10.21267786	10.38143717	10.46762376	10.28982061	10.42791456	10.51716596	10.03195214	10.29390412	10.24105093	10.40489007	10.17970148
ENSMUSG00000014873	6.066103584	5.903845221	6.266416319	6.194782557	5.994015833	6.278197764	6.503533044	6.007442944	6.092576251	6.268006051	6.238642092	6.058970389	6.289640724	6.189169066	6.347497766	5.951466995	6.245416075	6.264315537	6.229517959	6.465090337	6.542311542	6.345205058	5.333865664	5.79200595
ENSMUSG00000014905	4.569591137	4.188477306	4.372280208	4.362404615	4.412718883	4.562752895	4.81201964	4.335017596	4.497487295	4.60069111	4.62937374	4.447360118	4.548821281	4.601914449	4.606071651	4.204544633	4.563253078	4.441181146	4.707527772	4.407464592	4.515937414	4.269686	4.159979612	4.573766855
ENSMUSG00000014907	5.196951129	4.895486088	5.092253823	4.825307577	4.765969785	5.185086907	5.152717823	4.943808965	5.216806683	5.233371564	5.01086849	4.65501968	4.955136943	5.228840271	5.008084204	4.892451948	4.502198598	4.468628896	4.873369707	5.130374917	4.980808143	4.415332436	4.75110105	4.846397888
ENSMUSG00000014956	6.962372738	6.489919629	6.732577961	6.242869058	7.025438536	6.705443069	6.338604191	6.470306537	6.710209145	6.6173027	6.789363139	6.260528538	6.614442452	6.594568133	6.747758436	6.713262071	6.40184232	6.653939028	6.944222264	6.523586277	6.499074579	6.845765696	6.586130772	6.701230706
ENSMUSG00000014959	6.445458863	6.925416549	6.61181485	6.576690566	6.644671307	6.916602682	6.445663688	6.546973301	6.75815615	6.931646274	6.726403028	6.850112953	6.497613545	6.532499405	6.628965822	6.552619191	7.10127167	6.745103691	6.759276214	6.740545711	6.829740962	6.734081619	6.854114977	6.40489879
ENSMUSG00000014980	4.579746865	5.030088855	4.777594883	4.909356156	4.724799217	5.101397641	4.828685709	4.571681775	5.071963882	4.615441709	4.605034261	5.235044267	4.755502451	4.746087676	4.847062328	5.217303713	5.037075883	5.02575811	4.794314032	4.818565781	4.807388746	4.646905121	4.993010272	4.617030014
ENSMUSG00000015002	7.661204	7.595531254	7.940352795	7.977675893	8.264917325	7.597182763	8.026102849	7.824605137	7.421231909	7.041418275	8.026428114	7.527452527	7.850636553	7.819236714	7.691573521	7.548959093	8.172072647	8.101672546	7.977844775	8.111978504	7.933357846	7.852394237	8.362981028	8.353211316
ENSMUSG00000015013	6.497358836	6.803998772	6.778077325	6.710906777	6.95062666	6.947939122	6.707613866	6.367171396	6.675269579	6.887771744	6.459935814	6.618662213	6.497851875	6.526782433	6.728508287	6.758947551	6.787917638	6.568024831	6.695872079	6.441463331	6.985316019	6.857841365	6.452146341	6.821385985
ENSMUSG00000015016	2.142521479	2.157359515	2.140804042	2.141965584	2.265783944	2.144244243	2.144918228	2.365557636	2.230363446	2.14412552	2.243163178	2.373056841	2.222751922	2.177996076	2.28504839	2.395321006	2.157657276	2.2683331	2.335609929	2.359032995	2.186578765	2.144484289	2.253416078	2.211853796
ENSMUSG00000015023	6.440594671	6.73378711	6.343615357	6.525775577	6.517046878	6.935158958	6.033671872	6.568295139	5.975896458	6.214540704	6.18329859	6.719279953	6.357395897	6.72291429	6.517830764	6.555659338	6.542671373	6.729088312	6.345282062	6.533056171	6.862785156	6.900967813	6.59454439	6.859153952
ENSMUSG00000015027	6.461297279	6.308331261	6.549582221	6.718425604	6.767041127	6.965862292	6.698707607	6.037448549	6.08948175	6.441840139	6.966727847	6.588052228	6.54811322	6.106465661	6.555227139	6.852711451	6.137363812	6.750116501	6.694267571	6.41908607	6.483643322	6.920084309	6.608944629	6.289183618
ENSMUSG00000015053	1.952963824	1.92427022	1.814157127	2.138900243	2.081065548	1.904620939	1.817835819	1.816438658	1.84103364	1.817128878	2.003291469	1.818009709	1.814437175	1.915585492	1.908704381	1.919916817	1.815075254	1.817393657	1.820289782	1.816202646	1.877664005	1.817448938	1.817738992	2.051643354
ENSMUSG00000015087	7.028202635	7.525301192	7.130083733	7.039748406	7.235063893	7.066542098	7.373578416	7.096914831	6.96765816	7.546390076	7.190167729	7.387466227	7.093772017	7.292466989	7.13513104	7.411616373	6.625886849	7.289202778	7.200898307	7.335691382	6.980241593	6.896848848	7.423195036	6.968759906
ENSMUSG00000015092	8.348853075	8.192855046	8.124282941	8.560373487	8.333108898	8.297885196	8.328179848	8.188118983	8.255570659	8.30864822	8.47796251	7.965172781	8.353281617	8.446698687	8.503674589	8.120222586	7.971020404	8.112991321	8.314904423	8.270260484	8.135813671	7.856158689	8.109617686	7.910784937
ENSMUSG00000015094	2.770552931	2.831293378	3.084523834	2.949460492	2.76870633	2.9164155	2.886140478	3.04380313	3.13835914	2.951015863	2.952597145	2.93034305	2.890425556	2.767291486	2.859942034	2.838998497	2.832243303	2.795850632	3.062724033	2.77146402	2.939703712	2.920280698	3.10157311	2.774281144
ENSMUSG00000015095	4.509970193	4.181255481	4.320225742	4.389686674	4.33349824	4.084362443	4.491506583	4.065894034	4.460420429	4.425820759	4.201848052	3.924479006	4.42739906	4.18780718	4.305362393	4.148018479	4.455599395	4.331767016	4.035663381	4.232807506	4.119372113	3.921383891	4.50068636	4.473453617
ENSMUSG00000015112	6.617622055	6.822366411	6.41020038	5.783499464	6.079415554	6.39083894	6.144823321	6.218621555	6.521066614	6.141370507	6.276659513	6.501507764	6.191940149	6.435999796	6.018089679	6.212680208	6.194044776	5.748629234	6.35026498	6.031786442	6.399472137	6.049438726	5.754926476	6.276010618
ENSMUSG00000015120	4.302628666	4.392552428	4.390842527	4.164973368	4.350333439	4.284456949	4.184210094	4.422517291	4.588753791	4.186829728	4.489784558	4.119764568	4.291643424	4.579000965	4.366471386	4.585805286	4.362210469	4.424760105	4.451962659	4.247370053	4.459214008	4.063124567	4.356560991	4.321705787
ENSMUSG00000015126	4.059485525	4.168416635	4.297531445	4.289798542	4.080534885	4.259106705	4.19234113	3.93266459	4.056332273	4.080054744	4.20486443	3.966879959	4.008683499	4.337832036	4.106335987	4.113727643	3.917824215	3.994544364	4.040858268	4.047769718	4.246564527	3.792779779	3.939116144	4.269458887
ENSMUSG00000015127	1.503187363	1.460691235	1.447512964	1.638675856	1.367653017	1.369464582	1.369889222	1.368902393	1.538395088	1.369389757	1.367788932	1.547723598	1.367490779	1.418585051	1.474220369	1.368340226	1.367940539	1.369576793	1.37162524	1.461959589	1.367786192	1.369615848	1.438962354	1.369841659
ENSMUSG00000015133	4.362065894	4.059130646	4.452946484	4.234520662	4.228993806	4.153885856	4.154297886	4.43209532	4.305312053	4.571463724	3.92596506	3.952698423	4.370792556	3.908939887	4.644146625	4.416140269	4.014769767	4.214627754	4.128732732	3.927578662	4.008403774	4.081109963	4.281319305	4.229012286
ENSMUSG00000015143	9.484316128	9.423754516	9.547294764	9.354019674	9.329191396	9.484259312	9.374820239	9.494782981	9.327757935	9.434200546	9.582087501	9.555214635	9.462424028	9.814612815	9.506798592	9.470682944	9.406816243	9.685157431	9.253445511	9.603465914	9.457221838	9.442339295	9.757954729	9.355512729
ENSMUSG00000015149	7.121316708	7.199919447	7.513405893	7.015145195	7.422649045	7.513075163	7.576948181	7.263080064	7.343810708	7.192492405	7.793154197	7.388742222	7.21522577	7.149310988	7.521942637	7.231593642	6.924163333	7.239206537	7.344958699	7.290186278	7.514223369	7.179231842	7.453696434	7.499649675
ENSMUSG00000015165	7.667995532	7.51870702	6.696194255	7.422284062	7.298113384	7.42705148	7.622383498	7.427748903	7.468996642	7.729005987	7.52315842	7.476956419	7.329012083	7.698912019	7.815683289	7.592786831	7.215369517	7.526470549	7.646203624	7.550791123	7.465174584	7.650829494	7.404042853	7.314411918
ENSMUSG00000015176	7.30336767	7.407409418	7.279801171	7.002330505	6.857802106	6.882780023	7.465700854	6.690056904	6.988454396	6.920431457	6.870184598	6.606414281	7.019657222	7.123849702	7.370175324	7.144389869	6.96108753	6.839290735	6.966481241	6.826217957	7.186978904	7.080209926	7.149178836	6.906039165
ENSMUSG00000015189	5.539926411	5.252695367	5.254498941	5.176198498	5.213851491	5.338699565	5.313032113	5.126671392	5.319380291	4.811464223	5.180710919	4.740402574	5.28269772	5.167000192	5.276863074	5.459239357	5.155468487	5.214440452	5.362582903	5.039723342	5.349647309	4.986552632	5.333978886	5.582293409
ENSMUSG00000015202	2.828392059	2.871773345	2.801798686	3.194533675	3.016775343	3.157611213	2.820167517	2.949286592	2.818592233	2.79328904	3.097455224	2.917075337	3.00803266	2.917166254	2.870969723	2.994682597	2.788867143	3.268050864	2.950131836	2.871323682	3.061387164	2.929971549	2.844039602	2.794661546
ENSMUSG00000015214	4.898401803	4.90820479	4.781671797	5.271538576	5.098021632	4.951080613	5.166363918	5.05240023	4.716450079	4.993274772	5.114698825	5.023677753	5.049665853	5.133404249	5.072306274	5.39602857	4.961830406	5.139254049	5.224682645	5.314486953	5.085198701	5.114914728	5.187886893	4.789337524
ENSMUSG00000015217	5.349954477	5.96509888	5.872076555	6.3132211	5.392648443	5.999398472	5.576281038	5.49406243	5.715685896	5.821228374	5.66092308	5.619885607	5.283343346	5.92806746	5.907461482	5.987651217	5.361543677	5.899833427	5.388919928	5.804070519	5.641140731	5.836194841	5.917712687	6.538873592
ENSMUSG00000015222	-0.791861995	-0.825374754	-0.825485647	-0.825347945	-0.811167972	-0.824879705	-0.824055771	-0.735293739	-0.762787318	-0.825030443	-0.825392703	-0.823826623	-0.825448654	-0.825522379	-0.810424247	-0.825289082	-0.825364229	-0.824656883	-0.821130189	-0.825214595	-0.796193751	-0.824580216	-0.824185094	-0.824145527
ENSMUSG00000015243	8.328055819	7.929475469	8.623278576	7.560183385	8.568768141	7.871470583	8.494940816	8.384267511	8.55810878	7.527362629	8.518084569	7.658164426	8.452440777	8.079159593	7.897432049	7.906912967	8.222122937	8.368824059	8.677561501	8.207046544	8.055548032	7.811044376	8.004577326	8.41469098
ENSMUSG00000015247	7.75702006	7.450772193	7.706466867	7.639494854	7.537318271	7.488098143	7.391099533	7.294047167	7.760194696	7.584121651	7.32001499	7.781949977	7.319147573	7.371226891	7.65163179	7.223008936	7.231928628	7.719076447	7.556208389	7.621189585	7.744272793	7.406494084	7.32068721	7.840969306
ENSMUSG00000015289	6.970244712	6.932394777	7.02183867	6.97455696	6.53940134	7.439564385	6.899231071	7.051145538	7.108577304	7.248261993	6.664578625	7.185087491	6.997613127	6.939047885	6.935558139	7.203608014	6.938898349	6.797265007	7.050142611	6.363681357	7.173825052	6.933961918	6.923832211	7.263683581
ENSMUSG00000015290	5.829210373	5.77986953	6.185835158	5.924622039	5.530989183	5.596186678	5.876129023	5.72647759	5.449591106	5.773940625	5.81922363	6.034894609	5.573599256	6.07399499	5.774074104	5.266349834	5.439277178	5.724714011	5.551547716	5.581254254	5.772296964	5.411713406	5.659913356	5.101350951
ENSMUSG00000015291	5.570439219	5.485660039	5.797539716	5.505114555	5.496797411	5.904985601	5.185966822	5.405771273	5.469336367	5.25291952	5.463345813	5.268273465	5.537204842	5.387760174	5.55060622	5.071532016	5.455887018	5.217518221	5.082350854	5.616358261	5.346434431	5.636241778	5.587676891	5.539487552
ENSMUSG00000015305	9.622949987	9.41093587	9.530356839	9.35340047	9.326429753	9.211842991	9.676712115	9.070702773	9.429418746	9.016280272	9.629156543	9.111405337	9.655239068	9.169460318	9.443598094	9.596195648	9.584756229	9.177252439	9.763870049	9.360838595	9.444435728	9.377104215	9.704544209	9.394884238
ENSMUSG00000015312	6.89309862	7.370088793	6.662767104	6.856695994	6.757171173	6.573288385	8.706090051	7.975170208	8.660332037	8.219361215	8.295863657	8.002312356	7.099204832	6.985673511	7.033675054	7.302027545	6.448788246	6.649492443	9.141412547	8.204814724	8.106640925	8.175822806	8.43227278	8.046633884
ENSMUSG00000015314	0.94372326	0.907117445	0.904462859	0.891313764	0.891056587	0.892302766	0.938920609	0.968186068	0.999811394	0.95540318	0.951529117	0.892679947	1.011891019	0.890674914	0.891190371	1.108551531	0.891254192	0.892380044	0.893792552	0.891801118	0.90667619	0.978731394	0.89254812	0.892562494
ENSMUSG00000015316	0.074990287	0.074789492	0.074549154	0.108070764	0.090032151	0.07543253	0.075605471	0.075203651	0.098628931	0.075402062	0.07475062	0.075655534	0.074629377	0.087646997	0.29935884	0.074974876	0.074812281	0.075478225	0.165087871	0.07513585	0.074749505	0.184125515	0.0755776	0.075586098
ENSMUSG00000015335	4.748837424	4.825242643	4.916837634	4.96226387	4.731780584	5.165964849	5.068558463	4.993382136	4.732694094	4.77055217	4.717440114	4.99259871	4.959388136	5.04617425	5.076030613	4.984629365	4.910276712	5.041569362	4.984905773	5.238711377	4.649268042	4.691429455	4.660867974	4.901667936
ENSMUSG00000015337	2.976467881	3.103938061	2.983110009	3.529669224	2.970722664	3.032082815	3.607586857	2.95830503	3.165998349	3.116825575	3.171639126	3.238833735	3.241927607	3.112349495	3.29022956	3.033221561	3.105955534	2.960801979	3.094523648	3.040825325	3.10038689	3.101888616	3.268641379	2.961779293
ENSMUSG00000015340	10.29853172	10.09415587	9.827842101	10.30201078	10.29905047	9.953228106	10.46694805	10.00973544	10.26793572	10.16558687	10.67191964	10.02470761	10.16893899	9.885130964	10.08047858	10.30851579	10.20924295	10.38842261	10.60478272	9.934032079	10.3769123	10.29853435	10.46713727	10.11860474
ENSMUSG00000015341	4.695780625	4.907950865	4.481918426	4.74592925	4.778477675	4.867361937	4.414239535	4.841841465	4.786706449	4.537298299	4.803585637	4.857687884	4.627168911	4.890440649	4.727865049	4.526326703	4.620630151	4.779960282	4.500704571	4.290209516	4.50403441	4.673760774	4.499608127	5.124382441
ENSMUSG00000015342	1.580091692	1.637897508	1.520806869	1.540071478	1.521283286	1.547919257	1.524231669	1.522933641	1.523936229	1.570766077	1.761314093	1.524392991	1.521068399	1.534946198	1.521540954	1.522192024	1.539595465	1.523821237	1.526503546	1.522714048	1.858917259	1.99416851	1.689278369	1.524169218
ENSMUSG00000015354	-0.084770571	-0.085011275	-0.085300332	-0.084941628	-0.085124381	-0.084242963	0.021057174	-0.084515589	-0.084146314	-0.084279201	-0.085057957	0.335120387	-0.085203732	-0.085396424	-0.085029257	-0.08478902	-0.084983921	-0.084188646	-0.083202761	-0.084596528	-0.085059296	-0.084169748	-0.084070644	-0.084060561
ENSMUSG00000015355	8.463922227	8.372390852	8.823316782	8.459881112	8.241794779	8.749429187	8.379719481	8.350803313	8.5513753	8.466074586	8.69049236	8.428240862	8.231788196	8.178326927	8.317991046	8.695287715	8.55178346	8.872349434	8.628824192	8.057163618	8.488570268	8.489008097	8.633580673	8.271802633
ENSMUSG00000015357	4.92811942	4.610814646	4.522500541	4.35096042	4.722639731	4.661120683	4.395431141	4.799423676	4.611622377	4.454223418	4.624277074	4.400315879	4.595025013	4.493633898	4.310351321	4.313765933	4.531002289	5.062044184	4.65169054	4.711919144	4.698019953	4.656598025	4.621844024	4.688275974
ENSMUSG00000015363	4.479425	4.561031602	4.694192171	4.850218495	4.648445803	4.841514682	4.55347316	4.266044643	4.729416655	4.41631497	4.860073797	4.984775427	4.555883166	4.888930769	4.720951761	4.414929779	4.802255619	4.643571197	4.61073129	4.962277901	5.14176767	4.78530832	4.531035145	4.676669827
ENSMUSG00000015377	1.054473758	1.159426859	1.132365407	1.0542021	1.112487423	1.055315456	1.124333297	1.054879815	1.055470268	1.055257461	1.099854339	1.055739975	1.053787009	1.162821737	1.054063168	1.18588903	1.054135027	1.055402437	1.056991938	1.128838603	1.318489757	1.055432713	1.101520354	1.055607787
ENSMUSG00000015396	6.066825283	6.240544129	5.400012243	6.18150717	5.730933742	5.732499212	7.38371309	6.293487948	7.627065625	6.908168871	7.464695671	6.010378838	6.228718739	5.369188101	5.641089515	6.084528222	6.154860112	6.227461539	7.838733697	6.551214334	7.310654414	6.861098866	7.176560926	6.875366289
ENSMUSG00000015452	-0.133829916	-0.134010747	-0.027123577	-0.133958473	-0.134095554	-0.13343187	-0.133276297	0.130597085	-0.133358704	-0.133459283	-0.134045762	-0.13323127	-0.134154989	-0.094642487	-0.134024237	-0.097540026	-0.133990221	-0.13339076	-0.132640314	-0.133698867	-0.134046766	-0.133376451	-0.133301366	-0.133293722
ENSMUSG00000015461	7.401398344	7.645055471	7.886510394	7.718886546	7.804225177	7.743671766	7.548521247	6.986922545	7.681069881	7.585303645	7.585339301	7.340886937	7.449669169	7.608752774	7.777161328	8.026024526	7.723204368	7.675918504	7.746585795	7.064106362	8.004781239	7.413584086	7.784201653	7.565716782
ENSMUSG00000015467	1.732217293	1.590123663	1.74998582	1.751689841	1.778021205	1.592169138	2.007080129	1.653505006	1.592427116	1.592072449	1.589999682	1.592876146	1.864892114	1.589101761	1.590075902	1.590714411	1.590196328	1.592314104	1.627014881	1.591226679	1.589996126	1.59236455	1.68799954	1.592656134
ENSMUSG00000015468	1.869647216	1.868923781	1.86805694	2.011118662	1.868584345	1.915999911	1.986916452	2.055309927	1.871530304	1.977428118	1.90076308	1.989238846	1.898027415	1.881202011	2.256134695	1.940437308	1.902151157	1.960212088	1.96425085	1.928319328	1.97540336	2.022022632	1.895828957	1.871789765
ENSMUSG00000015474	6.409122015	5.844640595	6.207176373	6.305877464	6.497752955	6.148058232	6.037640378	6.096363693	6.195620117	6.193263	6.447284092	6.226901372	6.05935249	6.350989666	6.360887054	6.423260261	6.422516388	6.115611423	6.156756676	6.229342061	6.233979498	6.502867916	6.480815176	5.962009879
ENSMUSG00000015478	4.508654263	4.524304708	4.729505663	4.838368578	4.876033851	4.839744591	4.356286634	4.298292968	4.806108077	4.270694686	4.877908122	4.469777608	4.602028371	4.972532902	4.649345372	4.520128262	4.566296383	4.886568547	4.637959507	4.2922736	4.438133619	4.409760022	4.41913158	4.179653124
ENSMUSG00000015488	4.787470657	5.275567609	5.233617448	5.027506796	5.044058236	5.190664405	5.346447003	5.211993161	4.801936479	5.235880877	5.353575857	5.119487727	5.105442608	4.959555682	5.032259062	5.095086352	5.199960922	5.004571699	4.921469508	5.571288733	5.025728517	4.861070236	5.180094005	5.467699046
ENSMUSG00000015501	5.162407746	5.702887027	5.133232202	4.656085559	5.072136244	5.040262262	5.477147685	5.348450504	5.275421182	5.117404618	5.439066513	4.920249299	5.243970046	5.028719813	5.3560003	4.998327357	5.235687314	5.066000385	5.753234428	5.000819966	5.422720496	5.325228144	5.537907378	5.01195265
ENSMUSG00000015522	5.736121383	5.814169983	6.128858164	5.463182286	5.822952254	6.048942229	5.746748118	6.02337886	5.748306715	5.693281572	5.860579117	5.397223187	5.543103482	5.934311143	5.573549172	5.617021471	5.702860885	5.32534271	5.709974619	5.941297795	5.605010207	5.159819767	5.916914104	5.982244477
ENSMUSG00000015536	6.763291516	7.243415423	7.610657922	7.511992792	7.518452632	7.291740728	7.210714003	6.893456759	7.080799566	7.259170662	7.253494868	6.889405018	7.133387469	6.937278399	7.30376908	7.379226222	7.407544804	7.082470285	6.984868762	7.320626368	7.2295989	7.356015568	7.278810575	7.630655715
ENSMUSG00000015542	2.866544868	3.061466048	2.915163981	2.813579274	2.871004931	2.881106072	3.009590965	2.87359063	2.984033047	3.124146272	3.079130314	2.993770343	2.994573846	3.017871301	2.945434903	2.814393991	3.087895718	2.839761493	2.822949956	2.957596035	2.887757288	3.019358581	3.11261298	2.949326011
ENSMUSG00000015568	14.40982032	13.92288202	14.39812946	14.50455945	13.83124938	14.72944284	13.93284413	13.96717563	14.21592271	14.39961505	13.57571319	14.7161188	13.77270573	14.00200364	14.34596829	14.40852675	14.14079438	14.54672997	13.56858036	13.96317816	14.28394656	14.38974766	14.05409326	14.56563117
ENSMUSG00000015575	8.66766934	8.798570748	8.829088628	9.129572166	8.943624105	8.855383812	8.994898563	8.803258511	9.105970448	9.230106587	9.043182303	8.969092631	9.083220857	9.098587274	9.125629991	9.209559958	9.066532384	9.103816133	8.940306681	8.899303309	8.959740417	9.175684542	9.071718411	8.849559684
ENSMUSG00000015597	6.349045808	5.691628581	5.893217579	5.842015767	5.618451673	5.781657157	5.748117428	5.871515704	5.738378188	5.845131865	5.743410636	5.48605152	5.651716325	5.800928026	5.903818522	5.443982698	6.22566929	5.272459221	5.960004981	5.849562727	5.968111933	5.587664801	6.266195507	6.183986985
ENSMUSG00000015605	7.668375574	7.60565504	7.932854537	7.030490204	8.335477774	7.870761498	7.861100548	7.325171611	7.819435675	8.036576236	7.555195154	7.883363071	7.855687322	7.443529623	7.633920908	7.847497947	7.833309393	8.335593435	8.104555361	7.358084177	7.440040824	7.996355853	8.008502378	7.836671209
ENSMUSG00000015619	-0.267897115	-0.284943306	-0.234506867	-0.284904183	-0.21617057	-0.167175599	-0.284391811	-0.284663778	-0.284453885	-0.28452958	-0.284969501	-0.284357874	-0.285051158	-0.248968883	-0.284953399	-0.284818284	-0.284927946	-0.263211588	-0.227476098	-0.284709594	-0.284970252	-0.284467247	-0.2844107	-0.284404941
ENSMUSG00000015656	9.009165729	8.826162878	8.529773915	8.565140154	8.493105101	8.602389863	9.040014115	8.786905213	8.984997342	8.862375605	8.642058093	9.0052503	8.661293057	8.855023799	8.949702093	8.774397527	8.695453721	8.825570136	8.642461271	8.736023303	8.68319376	8.876228473	8.288397497	8.852382982
ENSMUSG00000015659	0.554626446	0.610118829	0.436949855	0.469972371	0.437131248	0.561664927	0.549839513	0.437762218	0.438147499	0.438008628	0.437199838	0.438323517	0.437049389	0.475051784	0.437229494	0.43747818	0.437276362	0.438103234	0.439140811	0.437678029	0.437198455	0.482587487	0.438226687	0.438237245
ENSMUSG00000015668	5.943528551	6.025665477	5.89897876	5.789321067	5.55454101	5.826928328	5.90981679	5.976474359	5.777447363	5.862870933	5.90441285	6.369300914	5.490501016	5.969023105	5.549079376	5.57700491	5.722357981	5.528800544	5.627382912	5.586036046	5.562324894	5.820849116	5.843693317	5.536472173
ENSMUSG00000015671	9.071779104	9.164375169	9.149706018	9.617165117	9.627092692	9.416578459	9.241236267	9.037999481	9.54182542	9.777362932	9.309985683	9.537513246	9.253593409	8.893981914	9.49848822	9.730138544	9.455813245	9.218466531	9.045523235	9.349532477	9.491953226	9.485862638	9.402151649	9.478975633
ENSMUSG00000015672	5.272486974	5.483564799	5.448619574	5.435704547	5.536400672	5.30398442	5.082449585	5.61564714	5.382300459	5.37158264	5.808739433	5.486419792	5.427764697	5.463865155	5.660202084	5.475272643	5.352493986	5.73632182	5.182705762	5.028529093	5.4138758	5.880827319	5.178002346	5.725162831
ENSMUSG00000015697	4.911026908	5.038033915	4.780049379	4.95935314	5.253808787	5.384049	4.941564009	5.389756795	4.832206261	4.908172707	4.734722192	5.118672713	5.292443265	5.405587844	4.989191552	5.205896142	5.097780223	5.318605962	5.071282122	5.271938599	5.079857312	4.768021557	5.204005433	4.991629314
ENSMUSG00000015702	3.200339852	3.331335635	3.399902562	3.254489026	3.51418422	3.278512985	3.204826357	3.57411776	3.201661627	3.134290648	3.485772953	3.136353831	3.2249595	3.126688788	3.479789625	3.503037572	3.384408894	3.500275038	3.256539616	3.340013314	3.18983924	3.135040182	3.417722085	3.135788756
ENSMUSG00000015709	-1.349894223	-1.338244173	-1.350849805	-1.350424807	-1.260198155	-1.348454726	-1.347957637	-1.336757849	-1.348217043	-1.348545668	-1.350804574	-1.347819388	-1.350831858	-1.350867604	-1.35071177	-1.349949702	-1.350561935	-1.348320294	-1.346192597	-1.349389618	-1.350804842	-1.34827404	-1.348035658	-1.348011787
ENSMUSG00000015711	5.930879157	6.258020832	6.241067932	5.722449654	6.374839842	6.033393432	6.013812698	6.190941428	5.625553133	5.828075515	5.932986128	6.02783179	6.138923726	5.829272783	6.4399753	6.072196416	6.420827677	5.668315379	5.793358548	6.378385046	6.31815288	5.994039635	5.691701026	5.90518585
ENSMUSG00000015714	9.616411996	9.160026844	8.99749339	8.991318488	8.866461498	8.967637499	9.228028264	9.225972067	9.232374243	9.109036378	9.088192547	9.041409453	8.688592305	9.066276701	8.981407388	9.010226202	9.235189523	9.160387519	9.097469335	9.270076973	9.302562239	8.873746635	8.846928127	9.03882559
ENSMUSG00000015733	8.785985878	8.664936385	8.816695709	8.985994132	8.865280485	8.735029807	8.340432017	8.36438342	8.819724969	8.769047254	8.838166628	9.104590338	8.716598785	8.756896697	8.798923545	8.941741957	8.632635274	9.186745455	8.605978231	8.653902094	8.818074773	8.779719476	8.719085596	8.652376092
ENSMUSG00000015745	8.104213733	8.410533777	8.36344364	8.222577126	8.272555567	8.312440481	8.424604309	8.451823856	8.253088499	8.163271178	8.314491226	7.780828404	8.239697815	8.489707173	8.564358667	8.386383639	8.159169064	8.184237774	8.584735223	8.341134133	8.347412258	8.255834201	8.098215399	8.403905406
ENSMUSG00000015747	5.196181989	5.424414834	5.391518595	5.45253996	5.19272854	4.801638706	5.052780571	5.511353926	5.347201845	5.308276873	5.368836426	5.098012558	5.23048441	5.26958531	5.402531197	5.325439049	5.489004663	5.198307047	5.263152138	5.180997922	5.287347794	5.246159646	5.084899203	5.350255002
ENSMUSG00000015748	5.684736452	5.350305471	4.841651412	5.651963867	4.900445258	4.907741123	5.688259313	5.327372014	5.432417939	5.287974691	5.198716481	5.207723082	5.395861088	5.486536928	4.916927823	4.562549116	5.089074873	5.372948666	5.2942012	5.409425145	5.13198097	5.35053996	5.031596883	5.662888886
ENSMUSG00000015749	8.976105479	9.178922865	9.103708419	9.230674184	8.887516058	9.410439462	8.712605873	9.077061976	9.086236552	9.181340814	8.690414726	9.033863968	8.716134552	9.127337486	8.932359775	9.065799576	8.984478522	8.873516836	8.642190463	8.957841351	9.227550284	8.990713344	8.908137005	9.231570152
ENSMUSG00000015750	4.979558002	4.601165153	4.533271774	4.255166525	4.546184737	4.533427711	4.448000689	4.864382518	4.397463677	4.592664846	4.410093959	4.799574602	4.573498874	4.462725114	4.492244086	4.619632858	4.59521788	4.573570662	4.680347957	4.487099494	4.760472322	4.415146031	4.444651616	4.34118261
ENSMUSG00000015755	8.526193376	8.46260423	8.317295591	8.424855862	8.76272701	8.545065098	8.510122119	8.562576004	8.75105735	8.233961659	8.62192295	8.214067699	8.595565436	8.60312943	8.52951648	8.299888896	8.801033583	8.53169055	8.571977356	8.174113558	8.248056274	8.37488452	8.481607608	8.436232925
ENSMUSG00000015757	7.47575696	7.73243265	7.36210607	7.341508027	7.108450938	7.275836141	7.501968286	6.927313437	7.426949155	7.689917444	7.424743613	7.354534742	7.400227291	7.179424234	6.975437696	7.242913478	7.154682834	7.217654342	7.505423017	7.224721807	7.360858585	7.368264981	7.150198374	7.517511439
ENSMUSG00000015759	6.252089851	6.606427586	6.71351585	6.653894979	6.437961248	6.574458251	6.470262947	6.859891985	7.030622168	6.496100378	6.50034095	6.743598169	6.412035916	6.507953849	6.579587351	6.841499943	6.584760459	6.512710546	6.455946966	6.666806472	6.678374993	6.853549055	6.990341867	6.778575022
ENSMUSG00000015766	2.954564646	3.065858739	3.225605717	3.12966742	3.059252916	2.958200489	3.341917533	3.018346611	3.13530354	3.267696006	3.223358901	2.960025933	3.21671781	3.212071984	3.002718119	2.973402868	3.292441463	3.243021154	3.113989142	3.141110203	2.952575959	3.261903537	3.198792538	2.959458106
ENSMUSG00000015776	5.125235125	5.236958738	4.997181131	4.747608573	4.815813985	4.947675117	5.479571064	5.110969636	4.995240184	4.874654903	4.745240485	5.038018889	5.069203817	5.260821327	5.281521845	5.076820538	5.105938281	5.50158365	5.058408059	5.031773058	5.180334038	4.754953912	4.57739301	4.80838165
ENSMUSG00000015790	6.109334	6.030132168	6.336431505	6.172067546	5.877614625	6.098138537	6.140195354	5.994785539	5.97895299	5.630487363	6.177282418	5.830997868	6.195572643	6.062426637	5.951484343	6.15061677	5.695235208	5.93249951	5.966674987	6.068082914	6.066264637	6.147528242	5.868244672	5.949750874
ENSMUSG00000015804	7.227358033	7.722456863	7.451860187	7.718255759	7.465026779	7.59337025	7.201867307	7.600871541	7.813330626	7.533225324	7.783368636	7.79570961	7.68955336	7.174465268	7.734198802	7.593213869	7.567363503	7.591179615	7.942011506	7.930553413	7.755993687	7.818713485	7.146361953	7.084795123
ENSMUSG00000015806	8.613221036	8.344770914	8.445219333	8.248591382	8.246092076	8.390954003	8.102390597	8.445058003	8.102743538	8.208110979	8.254996105	8.565185473	8.44818683	8.216011815	8.162936054	8.057075224	8.454997187	8.287781083	8.226393602	8.495304748	8.259806118	8.646757875	8.407580694	8.541917815
ENSMUSG00000015812	-0.659567827	-0.659673031	-0.659798763	-0.556132658	-0.659722307	-0.638399024	-0.659244616	-0.65945588	-0.637628067	-0.618548946	-0.588306166	-0.659218254	-0.659756818	-0.659840415	-0.659680871	-0.659575906	-0.659661098	-0.65931158	-0.632685733	-0.659491471	-0.659693964	-0.659303213	-0.659259288	-0.659254815
ENSMUSG00000015837	9.512220772	9.662995724	10.17305411	10.31385914	10.14956608	10.09685666	10.68831172	9.695797536	10.75381601	10.89652584	10.68916111	10.47280528	9.766532884	9.71987335	10.24129262	10.05329248	10.13440114	9.85896442	10.7267467	9.872042525	10.69106975	10.6977016	10.63923153	10.4451667
ENSMUSG00000015839	9.244088201	9.31017273	9.234661414	9.007250895	9.199077195	8.870823151	10.0734817	9.604854571	10.26938575	9.716673975	9.772943396	9.415359506	9.541793388	9.024615587	9.121016621	9.289344165	9.345851618	9.436651713	10.3336859	9.382270339	9.990977394	9.477581976	9.919078587	9.485564473
ENSMUSG00000015846	6.399321588	6.429053556	6.710904307	6.379136582	6.480395771	6.991624642	6.407275205	6.35448107	6.832901586	6.465442975	6.721626194	6.364451063	6.830837842	6.379638757	6.384846644	6.527444731	6.595931371	6.530772397	7.023331555	6.386518921	6.12634051	6.703181913	6.485046868	6.614932241
ENSMUSG00000015850	1.17808811	1.123319383	1.122799633	1.123444829	1.123115838	1.124707902	1.125080824	1.258344424	1.1248833	1.124642179	1.123235348	1.125188739	1.122973169	1.122627169	1.123287009	1.362864038	1.123368643	1.124806456	1.324107567	1.124067652	1.285345949	1.295429827	1.239349299	1.125039059
ENSMUSG00000015852	6.774442518	6.578325086	6.571637119	6.182545893	6.605199175	6.815802063	6.641314125	6.595745217	6.288247961	6.032510578	6.443006394	6.238687965	6.904200226	6.599515926	6.919175197	6.820152172	6.339881303	7.085128271	6.558943073	6.326341971	6.972497851	6.629485566	6.659074437	6.506562101
ENSMUSG00000015854	9.366814592	9.650968391	9.660486351	9.720306175	9.68565034	9.914914703	9.554783009	9.6930576	9.72610658	9.909737155	9.663671323	9.942527699	9.86688122	9.569228908	9.664639231	10.18524715	9.404031036	9.670124163	9.746834844	9.602650333	9.60762598	10.05103716	9.449787125	9.897477804
ENSMUSG00000015869	4.389073316	4.17767639	4.00931204	3.958120249	4.525118596	4.213642234	4.11909114	4.214512058	4.046671891	3.875745231	4.313137052	4.426809751	4.137872705	4.247528368	4.078790362	4.51314434	4.083620994	4.380975792	4.134724808	4.089612896	4.36575779	4.20389403	4.611408096	4.096108148
ENSMUSG00000015880	5.086649149	5.042149651	4.490514907	4.91070342	4.370143265	4.636520268	4.853504937	5.203627916	4.755689442	4.942242794	4.550542427	4.647271573	4.839185191	5.127367912	4.66422025	4.617248616	4.870142755	4.798757032	4.631181545	5.081018427	4.564720205	4.832978816	4.694681228	4.81792093
ENSMUSG00000015882	6.396712192	5.976888361	6.150392198	5.937023202	6.162861083	5.935081196	6.138254218	6.444341366	5.777141838	5.670888349	5.944140009	5.997124849	6.035314115	6.254714066	6.121108683	6.074597238	5.827060541	6.032798606	6.433749928	6.021025621	6.227030982	6.168014092	6.224256722	5.731128761
ENSMUSG00000015889	6.048307976	6.075984836	6.190791485	6.287064995	6.472982353	6.594041988	5.873207025	6.112361869	6.520790412	6.096629092	6.328258102	6.424341521	6.114059371	6.081641023	6.202197913	6.527273099	6.72673682	6.317798227	6.108043347	6.078546883	6.19889321	6.381313764	6.49124221	6.449093624
ENSMUSG00000015932	7.37721872	6.786153665	7.548800522	7.667644468	7.094078306	7.013833522	7.316144199	6.973998937	7.107481462	8.102238694	7.622232277	7.661199724	7.363194628	6.970740839	7.587004582	7.194415798	6.843690535	7.298266138	7.616618902	6.982762214	7.737640281	7.466441928	7.643962559	7.620719795
ENSMUSG00000015937	9.168151258	8.993736522	8.721504465	8.852545318	8.972190257	9.05710477	9.003879298	8.853767982	8.902811012	8.993185606	9.083362138	9.217963855	8.942349399	9.037996758	8.602072368	9.12744479	9.175717643	9.177999467	8.650281185	9.000118427	9.05438666	8.700096203	9.032763039	9.073791626
ENSMUSG00000015942	4.39303796	3.80784921	4.420378009	3.808927915	4.133014627	4.305806785	4.254041347	3.966806565	4.134199585	4.102018748	4.077651229	3.955265723	4.403537135	4.19471863	3.807570516	3.948020643	3.998849899	4.251188433	4.272397556	4.253025784	4.155419915	4.609327726	4.018992293	4.347473233
ENSMUSG00000015943	5.821157391	5.878087743	5.490973896	5.554730844	5.901011436	6.237534003	5.841728092	5.8090809	5.804909104	5.99327724	5.718109763	5.660009366	5.645889887	5.888041764	5.69861713	5.940084384	5.985682791	6.064877419	5.675177493	6.095104657	5.830219392	5.787090598	5.742955013	5.688607446
ENSMUSG00000015944	5.243274232	5.20872274	5.135826344	5.246797655	5.116954686	5.518574494	5.163380031	5.23748362	5.350727773	5.455923353	5.555874655	4.922530332	5.209691205	4.834067064	5.358833554	5.504430314	5.344134209	4.898969309	5.510259656	5.008227179	5.393518045	5.174008829	5.014658678	5.681756707
ENSMUSG00000015947	7.559606253	7.419085563	7.596106926	7.648949725	8.074821124	7.734690804	7.602643992	7.246536	7.537461231	7.74075664	8.091784471	7.792690727	7.848835	7.523613759	7.755265971	7.922573331	8.000445079	7.755863663	7.480580669	7.425550566	7.350453585	7.42210489	7.680589363	7.72399582
ENSMUSG00000015950	8.492201004	8.654077544	8.861258841	8.599929038	8.835825867	8.376557161	8.766261212	8.389654149	8.67877336	8.898360185	8.814431779	8.388320715	8.626190213	8.449487044	8.747448699	8.453314645	8.324511559	8.296272897	8.904957796	8.715572318	8.860051672	8.882301811	8.7208134	8.750318404
ENSMUSG00000015961	6.633373413	5.966468177	6.290026301	6.469822807	6.077963899	6.152565567	6.415388259	6.226842879	6.53128914	6.347940017	6.689087624	6.532492606	6.184297126	6.557692582	6.250809439	6.920345143	6.411843468	6.744912386	6.76311156	6.03214106	6.763421919	6.291932533	6.713477042	6.321154275
ENSMUSG00000015968	4.652050982	5.376112058	4.843057032	5.262436505	4.681079668	4.905711132	4.747518377	5.693622842	5.160794971	4.952662313	4.782009183	5.162111955	5.171240887	5.114280512	5.43758537	5.140632494	5.105236059	4.913468432	5.325275542	4.992197136	5.53582514	4.969498479	5.068597116	4.832796511
ENSMUSG00000015970	0.136685355	-0.104664064	-0.104884918	-0.104610745	-0.104750567	-0.104073601	-0.10391491	-0.104283693	-0.103998969	0.041718359	-0.0885173	-0.103868981	-0.089807874	-0.104958181	-0.104677824	-0.086135168	-0.104643128	-0.104031667	-0.103266167	-0.084429106	-0.104700803	-0.104017072	-0.103940482	-0.103932685
ENSMUSG00000015971	5.246597284	5.583692842	5.11926535	5.253770838	4.922851749	5.509355464	5.277882812	5.274302305	5.181777753	4.993900992	5.371722006	5.618307921	5.373523691	5.331009029	5.497090417	5.674742615	5.478088661	5.309796394	5.302117543	5.711868242	5.139735166	5.1781439	5.176974335	5.30397348
ENSMUSG00000015980	5.603792797	5.337397126	5.200437502	5.567355293	5.268517306	5.143560186	5.475948412	5.643486158	4.979875853	4.981085832	5.094804154	5.614778582	5.392025665	5.225106822	5.076971311	5.939254185	5.158484586	5.067851705	5.189389831	5.180405253	5.007263	4.915281212	5.121569452	4.883913892
ENSMUSG00000015981	1.278374138	1.417972535	1.277277352	1.27801949	1.354209376	1.521518565	1.279899325	1.531623304	1.279672508	1.279395576	1.277778582	1.280023226	1.322429191	1.277078899	1.594248381	1.29700693	1.27793188	1.279584258	1.343784527	1.33799671	1.277775811	1.279623651	1.279830332	1.27985137
ENSMUSG00000015994	7.707663196	7.407494262	7.340653625	7.103087601	7.785714554	7.686367301	7.512636185	7.793901738	7.248304885	7.90866841	7.493136446	7.738460983	7.550886856	7.566956688	7.09878528	7.021815486	7.780603297	7.649931757	7.391675434	7.673443966	7.282318236	7.709395452	7.059494929	7.719087912
ENSMUSG00000016018	6.597086447	6.8793976	6.64645786	6.734731479	6.828228608	6.711190331	7.063957929	7.350678416	6.723520871	6.742804272	6.653584116	6.527133238	6.663049609	6.802267974	6.626097087	7.154114923	7.031598963	6.294540476	7.098172724	6.240642843	7.156545349	6.92856271	6.466154997	6.213749994
ENSMUSG00000016024	1.688371419	1.616137838	1.567467984	1.568319212	1.567885144	1.635492685	1.594541541	1.569334244	1.615970029	1.569899335	1.687411005	1.570620813	1.752998656	1.643592822	1.584291224	1.604457783	1.568218689	1.718088437	1.632816888	1.56914107	1.89332708	1.738255941	1.570399033	1.570423218
ENSMUSG00000016087	7.054218386	7.081612205	6.786454414	6.980588649	7.292172631	6.612643197	7.15238649	7.124409468	7.472623252	7.801134398	7.295706266	7.148376706	7.212981675	6.99641053	6.884665833	7.21377584	7.431462366	7.139093863	7.249597619	7.039393217	7.402050913	7.145608623	7.312291548	7.480737907
ENSMUSG00000016181	5.749062721	5.720248864	5.866724587	5.083989135	5.650971101	5.891921689	5.194000346	5.523763101	5.822891002	5.241304584	5.359983468	6.03561555	5.401184532	5.846143496	5.53200245	5.983215992	5.492267313	5.745384093	5.601913739	5.852533679	5.562798857	5.880400771	5.646657407	5.726340987
ENSMUSG00000016194	3.244987441	3.284915205	3.561118252	3.232658855	3.430294052	3.242712483	3.232843164	3.128410331	3.113219312	3.111063195	3.320235331	3.089733809	3.362818388	3.247432242	3.09883681	3.083284995	3.244462402	3.305311884	3.301624345	3.105902775	3.473358777	3.246945355	3.62583976	3.408537861
ENSMUSG00000016206	5.777491214	5.570073325	6.158817953	6.159293702	5.834817946	5.857667194	5.624785328	5.743749061	5.738193607	5.991791653	6.123045406	6.465263562	5.914372029	5.683574574	5.907096745	5.412056531	5.820488844	6.025379866	5.700074592	5.82476725	6.141244999	5.773945871	5.873618957	5.713250933
ENSMUSG00000016239	5.311977746	5.408961037	5.505546543	5.39654958	5.570388237	5.663530621	5.619275417	5.429875044	5.204722695	5.530557488	5.425532896	5.090692354	5.189671576	5.829442219	5.193113171	5.445621718	5.455459077	5.7285449	5.158938739	5.349579401	5.637585528	5.349557699	5.969613761	5.353677258
ENSMUSG00000016252	9.054721858	9.014935325	8.99232984	9.463985064	9.349282527	9.557254827	8.939714872	9.058645201	9.42909982	9.582172137	9.479659999	9.669640586	9.138427447	8.99905351	9.248170475	9.064688184	9.232560361	9.242380513	9.141510721	9.00291193	9.259496602	9.443778249	9.465444654	9.364636935
ENSMUSG00000016253	5.460246558	5.348078421	4.989003809	5.644044143	5.308348068	5.25496856	5.504243903	5.481539533	5.061673286	5.40330931	5.242422912	4.929316799	5.420945525	5.414368339	5.446578726	5.372793928	5.214527151	5.381404592	5.40821055	5.360585589	5.185767924	5.792766828	5.484692318	5.810690047
ENSMUSG00000016256	8.905023894	9.057127062	9.363726702	8.806797697	9.167826276	9.218872227	9.388277913	9.131606871	9.380763841	8.987790149	9.292780233	9.362665038	9.20815279	8.962161265	8.945086485	9.108627319	9.157238891	9.221530036	9.341217175	9.087584991	9.344207765	9.301017766	9.497714253	9.490748587
ENSMUSG00000016257	6.873270487	7.309963652	7.475620874	7.352307962	7.116066539	7.539641028	7.296581699	7.298389791	7.279747567	6.799803474	7.138264239	7.565511857	7.050690281	7.171266146	7.014520662	7.518069169	7.081516169	7.216413251	7.357949881	7.374697068	7.368507004	7.31146012	7.010224104	7.456064755
ENSMUSG00000016283	4.85101556	4.467292401	4.745679298	5.611422917	4.626542932	4.451513536	5.030110913	4.851607073	5.153853357	5.395412241	5.344252241	5.008195137	4.713623674	4.570707156	5.003301678	4.788777615	5.077146262	4.426578855	5.403330954	4.647116339	5.211727173	4.398495599	5.435334699	5.427590099
ENSMUSG00000016308	7.706757123	7.851713533	7.825592889	8.326739206	8.015792923	8.283494141	7.997962335	7.60256871	7.851008794	8.275336164	8.431079021	7.990253804	7.906998556	7.718398409	8.160486753	7.933004811	8.14268488	8.100637453	7.961344844	7.88919742	7.924671773	8.073178462	8.267664923	8.354874733
ENSMUSG00000016319	7.420643041	7.934692179	7.768599918	8.27771709	8.534891419	8.600715426	7.60659889	8.033471227	8.176036262	7.923262853	8.483315325	8.694226954	7.963190701	8.06714821	7.94932076	8.111491383	8.262470165	8.402399217	7.970438605	7.847000428	7.996595362	8.170656328	8.236051073	8.122364021
ENSMUSG00000016327	0.01060347	0.010389095	0.0101322	0.010451081	0.010288503	0.011074808	0.194538313	0.01083101	0.011161365	0.288481293	0.027106591	0.01131206	0.010217985	0.01004693	0.010373097	0.010587024	0.044790844	0.011123445	0.012009901	0.010758732	0.010346376	0.011140371	0.011229179	0.011238218
ENSMUSG00000016344	3.951414063	4.155731107	4.08021681	4.165242029	4.199253215	4.346429644	4.17644522	3.944693533	4.20122359	4.152217387	4.198078547	4.060728685	4.18645564	4.123172596	4.249062078	4.129158774	4.279368429	4.487954432	4.360927576	4.381448444	4.161575854	4.327547023	4.135321037	4.076036367
ENSMUSG00000016349	-1.390437132	-1.391251515	-1.311215393	-1.391007364	-1.391644389	-1.388890067	-1.388355833	-1.389654124	-1.375299636	-1.388987805	-1.391419407	-1.361537278	-1.391662108	-1.391704992	-1.39131577	-1.390496756	-1.391154739	-1.388745591	-1.3864589	-1.389894821	-1.391424274	-1.38869588	-1.388439685	-1.38841403
ENSMUSG00000016356	-0.119910261	-0.12005936	-0.023218184	-0.05984559	-0.120129189	-0.119581074	-0.119452043	-0.11975158	-0.057023352	-0.119603788	-0.120088198	-0.074751189	-0.106618693	-0.084438041	-0.120070471	-0.025300735	-0.12004245	-0.119546997	-0.118922386	-0.119802033	-0.120089025	-0.119535134	-0.119472849	-0.119466505
ENSMUSG00000016382	6.320473319	6.15276594	5.891201048	6.184970022	6.357649168	5.238031924	6.12765866	5.969725137	6.362334756	5.99979811	5.780717202	5.867915697	6.151795561	6.169896739	5.789583324	6.033389523	6.281192061	6.325247569	6.275607193	5.926150456	5.707763272	5.690296089	5.511313783	6.153775849
ENSMUSG00000016409	6.533856045	6.426253757	6.51851238	6.382694763	7.107741599	7.154361175	6.863605743	6.899328401	6.778354788	7.049072973	6.619187668	7.122830272	6.772527688	6.571693377	6.560445384	7.121554929	6.66378814	7.033631096	6.794528379	6.940783593	6.548050199	7.254347434	6.700011181	6.750523926
ENSMUSG00000016427	9.24424201	9.805122172	9.950880309	10.14675063	10.41898172	10.39074097	9.455549092	9.777156037	9.924593325	9.955569319	10.2310637	10.29226707	9.787671231	9.707377896	10.08122788	9.996849129	10.17844218	10.21464924	9.430664712	9.51012254	10.08511867	10.22143031	10.55167515	10.17518064
ENSMUSG00000016477	5.401696376	5.381381633	5.097966814	5.249120257	5.184004709	5.328259569	5.026761318	5.49541471	4.925556197	5.41707806	5.583762341	5.592623228	5.43460044	5.228029083	5.356893197	5.847249109	5.348434207	5.698598736	5.4582749	5.39783683	5.744989015	5.384940783	5.445681879	5.391477229
ENSMUSG00000016481	7.648572657	7.513515202	7.396795686	7.024920429	7.500562417	7.210132315	7.431653729	7.284938686	7.341400733	7.034533553	7.359006954	7.241677198	7.321679995	7.560277092	7.500589863	6.538311308	7.369097854	7.243816698	7.446522416	7.418754098	7.640192226	7.440336445	7.368014402	6.914987025
ENSMUSG00000016487	6.925078168	6.80670369	6.595560532	7.031175638	6.977539757	6.978241888	6.851753444	6.965702963	7.060337506	7.036200642	6.867670317	6.869769043	6.919930347	6.807823435	6.606398982	7.038480372	6.871870361	6.537264776	7.01894997	6.902445385	7.105873395	7.177502468	6.669356615	6.723099069
ENSMUSG00000016493	1.702624563	1.55908676	1.558318951	1.559271925	1.735757143	1.985133687	1.681686794	1.560405996	1.561390953	1.561036291	1.558962688	1.561839915	1.716065584	1.558063946	1.559038965	1.778981689	1.559159477	1.561277948	1.563916313	1.580968835	1.55895913	1.814551345	1.561593014	1.561619945
ENSMUSG00000016494	2.249256858	2.414220727	2.426669713	2.346379212	2.418268762	2.296256861	2.276570595	2.250265421	2.298148891	2.552815241	2.474764458	2.252396946	2.291859017	2.417396049	2.385311043	2.249183954	2.297835171	2.561559724	2.255487816	2.249945078	2.534040674	2.251636294	2.344623384	2.252069806
ENSMUSG00000016495	6.629203137	6.227426897	6.5578502	6.67593874	6.420557816	6.099914634	6.349368832	6.419919041	6.274813531	6.474364986	6.691985566	6.451927242	6.514900434	6.198230795	6.478385392	6.304671775	6.24562798	6.434384674	6.564771815	6.254921047	6.766230715	6.652316176	6.589164185	6.489971104
ENSMUSG00000016496	5.77293537	5.603473003	5.641071166	5.686550664	5.72139874	5.499204973	6.45706197	6.407757307	6.770864769	6.217366119	6.851767812	6.119844766	5.726252258	6.05485681	5.875339025	5.209786612	5.343823803	5.623627357	6.5998298	5.730563969	6.584600009	6.286910911	6.185109333	6.574931374
ENSMUSG00000016498	-1.092790001	-1.092883503	-1.092995455	-1.092856474	-1.092927352	-1.090834846	-1.090065334	-1.091935394	-1.090466905	-1.090975628	-1.092901608	-1.089851321	-1.092958082	-1.09303259	-1.060303347	-1.092797176	-1.09287289	-1.090626742	-1.087332987	-1.092282094	-1.092902127	-1.090555139	-0.917316438	-1.090149161
ENSMUSG00000016503	5.160460525	5.192445746	5.373325973	5.533311354	5.068403957	5.230645755	5.210744981	5.202621842	5.427810328	5.647120961	4.922948362	4.699744441	5.071123977	5.022729167	5.338919804	5.719032786	5.278756852	4.684651597	5.052823216	5.368006858	4.988021157	4.969931767	5.512083887	4.71977448
ENSMUSG00000016510	3.715686042	3.864656735	4.058594352	4.256400168	3.824423451	3.847511238	3.734798079	3.806053536	3.894074968	4.28156146	3.698659788	3.688730187	3.935382501	3.963779953	3.939137254	3.815753608	3.894778192	3.812504995	3.980473801	4.232548493	3.59580165	3.77211614	3.733138791	3.822037711
ENSMUSG00000016520	3.791945844	4.415064354	3.944506512	3.823008539	4.126136387	4.207687123	4.421350463	4.197788586	3.882985299	4.12357355	4.125733182	4.33521468	4.006981554	3.883180026	3.900527211	4.242248997	4.291456072	3.924957422	3.959856489	4.08495235	3.971576827	4.101935128	4.148271931	3.761065026
ENSMUSG00000016526	1.439946278	1.396488708	1.288418532	1.470801142	1.288760547	1.290483685	1.290887583	1.289948948	1.313834813	1.290412515	1.474268897	1.291004481	1.288606223	1.507664404	1.320909904	1.289414223	1.28903404	1.290590416	1.381392893	1.289790497	1.288887224	1.290627563	1.290822499	1.483878002
ENSMUSG00000016528	7.100567834	7.38863829	7.476112259	7.201466497	7.306672655	7.478717901	8.03679372	7.889698062	7.785107822	7.65252344	8.156756123	7.575922938	6.761639828	7.201729258	7.439716331	7.235808332	7.511228372	7.448309922	8.019708869	7.697947977	7.680035863	7.651997178	7.803917496	7.448346083
ENSMUSG00000016529	1.954813874	1.973186952	2.048025914	1.954057238	1.953247793	1.957141688	2.066158235	1.955939966	1.984944884	2.546134979	1.953542126	1.958306435	2.41625515	1.952040769	1.953669255	2.24494858	1.953870016	1.957380839	2.515290756	1.955582738	1.991078484	1.95746402	2.013116771	1.957944412
ENSMUSG00000016534	9.868600737	10.02785213	9.779009174	9.742670639	9.865494108	9.949287521	9.767020055	10.18397673	9.950435539	9.616553736	10.16847042	9.629122976	9.873502044	9.69269819	9.799609863	9.725271764	9.939428922	9.734249833	10.0406737	9.987038661	9.737883271	9.808816856	9.743167427	9.705160516
ENSMUSG00000016541	7.303795375	7.153550916	7.261827943	7.161824111	6.787718155	6.732819649	7.220923568	7.109418231	6.936855818	6.949969686	7.126819406	7.397735024	6.82850868	7.287181689	6.804883212	6.988937372	6.992647951	6.543217434	7.018953165	7.269415259	6.823410804	7.010283946	7.026958632	6.99780421
ENSMUSG00000016552	4.792609709	5.238233156	5.331991062	5.497069356	5.608276201	5.269581146	5.262628542	5.606794305	5.421320849	5.29042279	5.184301106	5.192074837	5.238126624	5.347701936	4.969274181	4.932448881	5.223658484	5.472545592	5.251589438	5.289283062	5.236597961	5.597013562	5.566350402	4.953483561
ENSMUSG00000016554	7.803709016	7.66216747	7.672230927	6.960912108	7.509826687	7.660581727	7.910471156	7.326863244	7.592059774	7.608999639	7.60386287	7.352377466	7.425914396	7.680002582	7.361069384	7.665834164	7.642181764	7.263130427	7.40687741	7.790697811	7.640778124	8.020825259	7.05421878	7.675064488
ENSMUSG00000016559	10.55492735	10.22946064	10.79815337	10.66005488	10.55234839	10.76963707	10.5218339	10.36259885	10.73111615	10.59538793	10.74640968	10.74854784	10.17488781	10.16879552	10.69561863	10.3809406	10.47187017	10.78054251	10.43752726	10.27483835	10.79006175	10.66435561	10.60754717	10.57376047
ENSMUSG00000016619	6.922913062	6.766934225	7.04301175	6.716466436	7.109586086	6.858403989	7.093624756	7.373725163	7.679186929	7.129193926	7.112733317	7.031292688	7.001667163	7.077817387	7.006483517	7.244923386	7.059940177	6.829968752	7.326497192	7.510983084	6.975922286	7.39271547	6.838461898	7.062420347
ENSMUSG00000016637	3.488248867	3.636313203	3.389398227	3.670746636	3.50104412	3.613259383	3.476561294	3.574690812	3.639754754	3.490348603	3.563518377	3.746803181	3.695989428	3.521608775	3.672712757	3.487362916	3.947979962	3.690703719	3.615218222	3.781710438	3.876222678	3.776493173	3.521383037	3.684533807
ENSMUSG00000016664	5.325995361	5.164813608	5.113026361	4.949611949	5.095514369	5.257170226	5.309753668	5.081329454	5.045531333	4.750052448	5.35855005	5.437179942	5.231156961	5.087688392	5.14994352	5.311444134	5.43720356	4.733731478	5.156924201	5.437651208	5.475605213	5.336490432	5.218441217	5.420303333
ENSMUSG00000016756	1.8902444	1.705056289	1.704391083	1.70521701	1.81410215	1.84450377	1.707318986	1.814596943	1.707064612	1.706754315	1.856116535	1.707458027	1.845584469	1.71662035	1.705014822	1.832672122	1.898727652	1.882786323	1.709286427	1.742568532	1.749123009	1.707009846	1.707241589	1.773125756
ENSMUSG00000016757	4.489695795	4.315268419	4.499840178	4.449582319	4.727772307	4.866539743	4.362814228	4.650003186	4.372862275	4.143520531	4.443644307	4.783129705	4.250461522	4.341623661	4.5867282	4.257456865	4.606684959	4.7203453	4.461404593	4.571424987	4.851254914	4.370578875	4.475788206	4.439894807
ENSMUSG00000016758	-1.307107496	-1.307998025	-1.308088484	-1.307731046	-1.308043697	-1.276252092	-1.30483159	-1.306251274	-1.305136449	-1.305522653	-1.226288902	-1.304669119	-1.308063916	-1.308112872	-1.308019411	-1.307172695	-1.307892201	-1.305257791	-1.302757289	-1.306514477	-1.308027087	-1.276039748	-1.304923282	-1.304895229
ENSMUSG00000016831	6.819604711	6.57968256	6.834374536	6.823685888	6.362512348	6.592350347	6.523817027	6.051457365	6.815705045	6.788495767	6.735575981	6.540292601	6.759361138	6.679924319	6.868704021	7.138627061	6.66753059	6.551729061	6.345583473	6.387057097	6.660199985	6.454425177	6.414592935	6.778367011
ENSMUSG00000016833	5.969279384	6.461043824	6.37476005	6.86023454	6.704310885	6.963306981	6.653714022	6.445164717	6.254880091	6.518540037	6.706807752	6.789116744	6.382795841	6.64025759	6.488578706	6.706193164	6.775879867	6.437346362	6.234646548	6.436784733	6.169632748	6.707168767	6.670331744	6.573401467
[truncated: 13,652 more rows]
